# Supplementary material for: Gastrocopta (Mollusca, Gastropoda, Pupillidae) in the Pilbara region of Western Australia
Source: Zookeys. 2013 Jan 24;(261):15–39. doi: 10.3897/zookeys.261.4269 (PMC3591767; doi:10.3897/zookeys.261.4269)
Supplement: XML Treatment for Gastrocopta hedleyi [file zookeys.261.4269-treatment1.xml]

<!DOCTYPE tp:taxon-treatment
  PUBLIC "-//TaxonX//DTD Taxonomic Treatment Publishing DTD v0 20100105//EN" "tax-treatment-NSO.dtd">
<tp:taxon-treatment xmlns:tp="http://www.plazi.org/taxpub"><tp:treatment-meta><mixed-citation publication-type="journal"><person-group><name><surname>Whisson</surname><given-names>Corey S.</given-names></name><name><surname>Köhler</surname><given-names>Frank</given-names></name></person-group><article-title>
                    <italic>Gastrocopta</italic> (Mollusca, Gastropoda, Pupillidae) in the Pilbara region of Western Australia
                </article-title><source>Zookeys</source><day>24</day><month>1</month><year>2013</year><volume>2013</volume><issue>261</issue><fpage>15</fpage><lpage>39</lpage><pub-id pub-id-type="doi">10.3897/zookeys.261.4269</pub-id></mixed-citation></tp:treatment-meta><tp:nomenclature><label>1.</label><tp:taxon-name>
                        <tp:taxon-name-part taxon-name-part-type="genus">Gastrocopta</tp:taxon-name-part>
                        <tp:taxon-name-part taxon-name-part-type="species">hedleyi</tp:taxon-name-part>
                    <object-id xmlns:xlink="http://www.w3.org/1999/xlink" xlink:type="simple">http://species-id.net/wiki/Gastrocopta_hedleyi</object-id>
								</tp:taxon-name><tp:taxon-authority>Pilsbry, 1917</tp:taxon-authority><xref ref-type="fig" rid="F2">Fig. 2B</xref><tp:nomenclature-citation-list><tp:nomenclature-citation><tp:taxon-name>Gastrocopta hedleyi</tp:taxon-name><comment><xref ref-type="bibr" rid="B18">Pilsbry 1917</xref> [in 1916-1918]: 166-167, pl. 27, figs 1–4; <xref ref-type="bibr" rid="B24">Solem 1991</xref>: 250; <xref ref-type="bibr" rid="B19">Pokryszko 1996</xref>: 1104, fig. 18; <xref ref-type="bibr" rid="B25">Stanisic 1998</xref>: fig. 17.42e; <xref ref-type="bibr" rid="B26">Stanisic et al. 2010</xref>: 102–103.</comment></tp:nomenclature-citation><tp:nomenclature-citation><tp:taxon-name>Australbinula hedleyi</tp:taxon-name><comment><xref ref-type="bibr" rid="B9">Iredale 1937a</xref>: 301.</comment></tp:nomenclature-citation></tp:nomenclature-citation-list></tp:nomenclature><tp:treatment-sec sec-type="Type locality"><title>Type locality.</title><p>Narrabri, New South Wales.</p></tp:treatment-sec><tp:treatment-sec sec-type="Material studied"><title>Material studied.</title><p>Western Australia: Abydos (64km W of Marblebar): <named-content xmlns:xlink="http://www.w3.org/1999/xlink" content-type="dwc:verbatimCoordinates" xlink:type="simple">21.1343°S, 119.1259°E</named-content> (WAM S64439). Burrup Peninsula: <named-content xmlns:xlink="http://www.w3.org/1999/xlink" content-type="dwc:verbatimCoordinates" xlink:type="simple">20.6080°S, 116.7670°E</named-content> (WAM S60089); <named-content xmlns:xlink="http://www.w3.org/1999/xlink" content-type="dwc:verbatimCoordinates" xlink:type="simple">20.6141°S, 116.7548°E</named-content> (WAM S60226); <named-content xmlns:xlink="http://www.w3.org/1999/xlink" content-type="dwc:verbatimCoordinates" xlink:type="simple">20.6066°S, 116.7681°E</named-content> (WAM S60227); <named-content xmlns:xlink="http://www.w3.org/1999/xlink" content-type="dwc:verbatimCoordinates" xlink:type="simple">20.5833°S, 116.8000°E</named-content> (WAM S60228, WAM S60230, WAM S60349, WAM S61117-21); <named-content xmlns:xlink="http://www.w3.org/1999/xlink" content-type="dwc:verbatimCoordinates" xlink:type="simple">20.6102°S, 116.7607°E</named-content> (WAM S60353); <named-content xmlns:xlink="http://www.w3.org/1999/xlink" content-type="dwc:verbatimCoordinates" xlink:type="simple">20.6232°S, 116.7784°E</named-content> (WAM S60402); <named-content xmlns:xlink="http://www.w3.org/1999/xlink" content-type="dwc:verbatimCoordinates" xlink:type="simple">20.6166°S, 116.7833°E</named-content> (WAM S60475); <named-content xmlns:xlink="http://www.w3.org/1999/xlink" content-type="dwc:verbatimCoordinates" xlink:type="simple">20.6119°S, 116.7587°E</named-content> (WAM S60477); <named-content xmlns:xlink="http://www.w3.org/1999/xlink" content-type="dwc:verbatimCoordinates" xlink:type="simple">20.6238°S, 116.7777°E</named-content> (WAM S60480); <named-content xmlns:xlink="http://www.w3.org/1999/xlink" content-type="dwc:verbatimCoordinates" xlink:type="simple">20.6300°S, 116.7800°E</named-content> (WAM S65167); <named-content xmlns:xlink="http://www.w3.org/1999/xlink" content-type="dwc:verbatimCoordinates" xlink:type="simple">20.5858°S, 116.8044°E</named-content> (WAM S65168). Cloud Break area: <named-content xmlns:xlink="http://www.w3.org/1999/xlink" content-type="dwc:verbatimCoordinates" xlink:type="simple">22.2997°S, 119.3737°E</named-content> (WAM S60416). Hope Downs: <named-content xmlns:xlink="http://www.w3.org/1999/xlink" content-type="dwc:verbatimCoordinates" xlink:type="simple">23.0865°S, 119.3184°E</named-content> (WAM S42661); <named-content xmlns:xlink="http://www.w3.org/1999/xlink" content-type="dwc:verbatimCoordinates" xlink:type="simple">23.0379°S, 119.2124°E</named-content> (WAM S42663); <named-content xmlns:xlink="http://www.w3.org/1999/xlink" content-type="dwc:verbatimCoordinates" xlink:type="simple">23.0952°S, 119.2022°E</named-content> (WAM S59553); <named-content xmlns:xlink="http://www.w3.org/1999/xlink" content-type="dwc:verbatimCoordinates" xlink:type="simple">23.1030°S, 119.2917°E</named-content> (WAM S59555). Kalgan <!--PageBreak-->Pool area: <named-content xmlns:xlink="http://www.w3.org/1999/xlink" content-type="dwc:verbatimCoordinates" xlink:type="simple">23.1872°S, 119.6958°E</named-content> (WAM S58079); <named-content xmlns:xlink="http://www.w3.org/1999/xlink" content-type="dwc:verbatimCoordinates" xlink:type="simple">23.1877°S, 119.6965°E</named-content> (WAM S58091). Kangeenarina Gorge: <named-content xmlns:xlink="http://www.w3.org/1999/xlink" content-type="dwc:verbatimCoordinates" xlink:type="simple">22.0588°S, 117.8549°E</named-content> (WAM S60085). Karajini National Park: <named-content xmlns:xlink="http://www.w3.org/1999/xlink" content-type="dwc:verbatimCoordinates" xlink:type="simple">22.4782°S, 118.5598°E</named-content> (WAM S65307); <named-content xmlns:xlink="http://www.w3.org/1999/xlink" content-type="dwc:verbatimCoordinates" xlink:type="simple">22.9797°S, 118.5891°E</named-content> (WAM S65310); <named-content xmlns:xlink="http://www.w3.org/1999/xlink" content-type="dwc:verbatimCoordinates" xlink:type="simple">22.8446°S, 118.5403°E</named-content> (WAM S65314); <named-content xmlns:xlink="http://www.w3.org/1999/xlink" content-type="dwc:verbatimCoordinates" xlink:type="simple">22.3714°S, 118.2989°E</named-content> (WAM S65336). Marillana Station: <named-content xmlns:xlink="http://www.w3.org/1999/xlink" content-type="dwc:verbatimCoordinates" xlink:type="simple">22.4285°S, 119.2043°E</named-content> (WAM S81440). Mount Brockman area: <named-content xmlns:xlink="http://www.w3.org/1999/xlink" content-type="dwc:verbatimCoordinates" xlink:type="simple">22.4815°S, 117.2384°E</named-content> (WAM S83560). Mt Farquhar area: <named-content xmlns:xlink="http://www.w3.org/1999/xlink" content-type="dwc:verbatimCoordinates" xlink:type="simple">22.4815°S, 116.8108°E</named-content> (WAM S83564); <named-content xmlns:xlink="http://www.w3.org/1999/xlink" content-type="dwc:verbatimCoordinates" xlink:type="simple">22.4932°S, 116.8679°E</named-content> (WAM S83586). Nullagine area: <named-content xmlns:xlink="http://www.w3.org/1999/xlink" content-type="dwc:verbatimCoordinates" xlink:type="simple">22.3848°S, 119.9696°E</named-content> (WAM S58093); <named-content xmlns:xlink="http://www.w3.org/1999/xlink" content-type="dwc:verbatimCoordinates" xlink:type="simple">22.3210°S, 119.4442°E</named-content> (WAM S80958). Orebody 35°E(ca. 8km W of Newman): <named-content xmlns:xlink="http://www.w3.org/1999/xlink" content-type="dwc:verbatimCoordinates" xlink:type="simple">23.4047°S, 119.6052°E</named-content> (WAM S64713); <named-content xmlns:xlink="http://www.w3.org/1999/xlink" content-type="dwc:verbatimCoordinates" xlink:type="simple">23.3943°S, 119.6316°E</named-content> (WAM S64715-6, WAM S64718, WAM S64734, WAM S64753); <named-content xmlns:xlink="http://www.w3.org/1999/xlink" content-type="dwc:verbatimCoordinates" xlink:type="simple">23.4108°S, 119.5715°E</named-content> (WAM S64720); <named-content xmlns:xlink="http://www.w3.org/1999/xlink" content-type="dwc:verbatimCoordinates" xlink:type="simple">23.3994°S, 119.5843°E</named-content> (WAM S64722); <named-content xmlns:xlink="http://www.w3.org/1999/xlink" content-type="dwc:verbatimCoordinates" xlink:type="simple">23.4045°S, 119.6211°E</named-content> (WAM S64726); <named-content xmlns:xlink="http://www.w3.org/1999/xlink" content-type="dwc:verbatimCoordinates" xlink:type="simple">23.4182°S, 119.5847°E</named-content> (WAM S64730, WAM S64744); <named-content xmlns:xlink="http://www.w3.org/1999/xlink" content-type="dwc:verbatimCoordinates" xlink:type="simple">23.4049°S, 119.6052°E</named-content> (WAM S64732); <named-content xmlns:xlink="http://www.w3.org/1999/xlink" content-type="dwc:verbatimCoordinates" xlink:type="simple">23.4045°S, 119.6247°E</named-content> (WAM S64735); <named-content xmlns:xlink="http://www.w3.org/1999/xlink" content-type="dwc:verbatimCoordinates" xlink:type="simple">23.4049°S, 119.6053°E</named-content> (WAM S64737, WAM S64747); <named-content xmlns:xlink="http://www.w3.org/1999/xlink" content-type="dwc:verbatimCoordinates" xlink:type="simple">23.4003°S, 119.6524°E</named-content> (WAM S64740); <named-content xmlns:xlink="http://www.w3.org/1999/xlink" content-type="dwc:verbatimCoordinates" xlink:type="simple">23.4137°S, 119.5826°E</named-content> <!--PageBreak-->(WAM S64741); <named-content xmlns:xlink="http://www.w3.org/1999/xlink" content-type="dwc:verbatimCoordinates" xlink:type="simple">23.4029°S, 119.6021°E</named-content> (WAM S64742); <named-content xmlns:xlink="http://www.w3.org/1999/xlink" content-type="dwc:verbatimCoordinates" xlink:type="simple">23.4003°S, 119.5721°E</named-content> (WAM S64745); <named-content xmlns:xlink="http://www.w3.org/1999/xlink" content-type="dwc:verbatimCoordinates" xlink:type="simple">23.3947°S, 119.5913°E</named-content> (WAM S64750). ca. 35km E of Paraburdoo: <named-content xmlns:xlink="http://www.w3.org/1999/xlink" content-type="dwc:verbatimCoordinates" xlink:type="simple">23.1300°S, 117.8984°E</named-content> (WAM S41446); <named-content xmlns:xlink="http://www.w3.org/1999/xlink" content-type="dwc:verbatimCoordinates" xlink:type="simple">23.1663°S, 117.9484°E</named-content> (WAM S41447); <named-content xmlns:xlink="http://www.w3.org/1999/xlink" content-type="dwc:verbatimCoordinates" xlink:type="simple">23.1670°S, 117.9597°E</named-content> (WAM S41448). ca. 7.07.5km NW of Tom Price: <named-content xmlns:xlink="http://www.w3.org/1999/xlink" content-type="dwc:verbatimCoordinates" xlink:type="simple">22.6500°S, 117.7185°E</named-content> (WAM S42668); <named-content xmlns:xlink="http://www.w3.org/1999/xlink" content-type="dwc:verbatimCoordinates" xlink:type="simple">22.6423°S, 117.7451°E</named-content> (WAM S42672). Phil’s Creek: <named-content xmlns:xlink="http://www.w3.org/1999/xlink" content-type="dwc:verbatimCoordinates" xlink:type="simple">22.7319°S, 119.1940°E</named-content> (WAM S59376). Sulphur Springs: <named-content xmlns:xlink="http://www.w3.org/1999/xlink" content-type="dwc:verbatimCoordinates" xlink:type="simple">21.1475°S, 119.2269°E</named-content> (WAM S60229). Wonmunna: <named-content xmlns:xlink="http://www.w3.org/1999/xlink" content-type="dwc:verbatimCoordinates" xlink:type="simple">23.1216°S, 119.0498°E</named-content> (WAM S65971); <named-content xmlns:xlink="http://www.w3.org/1999/xlink" content-type="dwc:verbatimCoordinates" xlink:type="simple">23.1428°S, 119.0099°E</named-content> (WAM S65976); <named-content xmlns:xlink="http://www.w3.org/1999/xlink" content-type="dwc:verbatimCoordinates" xlink:type="simple">23.1266°S, 119.0470°E</named-content> (WAM S65992, WAM S81027, WAM S81085); <named-content xmlns:xlink="http://www.w3.org/1999/xlink" content-type="dwc:verbatimCoordinates" xlink:type="simple">23.1255°S, 119.0797°E</named-content> (WAM S80937); <named-content xmlns:xlink="http://www.w3.org/1999/xlink" content-type="dwc:verbatimCoordinates" xlink:type="simple">23.1287°S, 119.0904°E</named-content> (WAM S80938); <named-content xmlns:xlink="http://www.w3.org/1999/xlink" content-type="dwc:verbatimCoordinates" xlink:type="simple">23.1393°S, 119.0182°E</named-content> (WAM S80939); <named-content xmlns:xlink="http://www.w3.org/1999/xlink" content-type="dwc:verbatimCoordinates" xlink:type="simple">23.1220°S, 119.0611°E</named-content> (WAM S80941); <named-content xmlns:xlink="http://www.w3.org/1999/xlink" content-type="dwc:verbatimCoordinates" xlink:type="simple">23.1436°S, 119.0064°E</named-content> (WAM S81001, WAM S81073); <named-content xmlns:xlink="http://www.w3.org/1999/xlink" content-type="dwc:verbatimCoordinates" xlink:type="simple">23.1185°S, 119.0649°E</named-content> (WAM S81004); <named-content xmlns:xlink="http://www.w3.org/1999/xlink" content-type="dwc:verbatimCoordinates" xlink:type="simple">23.1592°S, 118.9928°E</named-content> (WAM S81025, WAM S81062); <named-content xmlns:xlink="http://www.w3.org/1999/xlink" content-type="dwc:verbatimCoordinates" xlink:type="simple">23.1632°S, 118.9770°E</named-content> (WAM S81033, WAM S81054, WAM S81168, WAM S81176); <named-content xmlns:xlink="http://www.w3.org/1999/xlink" content-type="dwc:verbatimCoordinates" xlink:type="simple">23.1615°S, 119.0020°E</named-content> (WAM S81048, WAM S811056); <named-content xmlns:xlink="http://www.w3.org/1999/xlink" content-type="dwc:verbatimCoordinates" xlink:type="simple">23.1185°S, 119.0649°E</named-content> (WAM S81091); <named-content xmlns:xlink="http://www.w3.org/1999/xlink" content-type="dwc:verbatimCoordinates" xlink:type="simple">23.1596°S, 118.9703°E</named-content> (WAM S81052); <named-content xmlns:xlink="http://www.w3.org/1999/xlink" content-type="dwc:verbatimCoordinates" xlink:type="simple">23.1283°S, 119.0736°E</named-content> (WAM S81059); <named-content xmlns:xlink="http://www.w3.org/1999/xlink" content-type="dwc:verbatimCoordinates" xlink:type="simple">23.1331°S, 119.0154°E</named-content> (WAM S81103); <named-content xmlns:xlink="http://www.w3.org/1999/xlink" content-type="dwc:verbatimCoordinates" xlink:type="simple">23.1356°S, 119.0463°E</named-content> (WAM S81120); <named-content xmlns:xlink="http://www.w3.org/1999/xlink" content-type="dwc:verbatimCoordinates" xlink:type="simple">23.1546°S, 118.9932°E</named-content> (WAM S81122); <named-content xmlns:xlink="http://www.w3.org/1999/xlink" content-type="dwc:verbatimCoordinates" xlink:type="simple">23.1314°S, 119.0774°E</named-content> (WAM S81174). ca. 6km W of Wodgina Mine: <named-content xmlns:xlink="http://www.w3.org/1999/xlink" content-type="dwc:verbatimCoordinates" xlink:type="simple">21.2383°S, 118.6519°E</named-content> (WAM S65895); <named-content xmlns:xlink="http://www.w3.org/1999/xlink" content-type="dwc:verbatimCoordinates" xlink:type="simple">23.1348°S, 119.0338°E</named-content> (WAM S81074).
                    </p></tp:treatment-sec><tp:treatment-sec sec-type="Distribution"><title>Distribution.</title><p>This species has previously been recorded fromnorthern New South Wales and from scattered localities in northern Queensland (Cape York Peninsula), central Australia (Glen Helen area) and northern Western Australia (King Leopold Ranges) (<xref ref-type="bibr" rid="B19">Pokryszko 1996</xref>). In addition, it is now recorded from the Hamersley Ranges, the Burrup Peninsula and a few isolated sites from approximately 100 km SSE of Port Hedland in the Pilbara region (<xref ref-type="fig" rid="F3">Figure 3</xref>).
                    </p></tp:treatment-sec><tp:treatment-sec sec-type="Comparative morphology"><title>Comparative morphology.</title><p><italic><tp:taxon-name>Gastrocopta hedleyi</tp:taxon-name></italic> shellsare slightly smaller (shorter) than those of other <italic><tp:taxon-name>Gastrocopta</tp:taxon-name></italic> species (excluding <italic><tp:taxon-name>Gastrocopta</tp:taxon-name></italic> sp. CW1) recorded from the Pilbara. They typically have (1) a large, usually rounded (sometimes acute) columellar tooth that is drooping at the anterior end (2) a high, strongly convergent upper palatal tooth (3) a long, high, strongly twisted parietoangular tooth that usually comes in close proximity to the upper palatal tooth (4) a prominent infraparietal tooth that is sometimes prolonged as thin ridge on parietal wall (5) often a strong basal tooth (6) very occasionally with a weak interpalatal tooth.
                    </p><p>Some <italic><tp:taxon-name>Gastrocopta hedleyi</tp:taxon-name></italic> shells (particularly more elongate specimens) can be difficult to separate from the ovate form of <italic><tp:taxon-name>Gastrocopta mussoni</tp:taxon-name></italic> but (1) are smaller (slender) when sympatric (2) have a less rounded body whorl (3) have a more strongly sigmoid lower palatal tooth (4) have a larger upper palatal tooth that is usually strongly convergent with the lower palatal (5) have a longer, more strongly twisted parietoangular tooth (6) have a larger, more rounded columellar tooth that is usually drooping at the anterior end .
                    </p><p>The cylindrical form of <italic><tp:taxon-name>Gastrocopta mussoni</tp:taxon-name></italic> is also very similar to <italic><tp:taxon-name>Gastrocopta hedleyi</tp:taxon-name></italic> but (1) has a lower, shorter and less twisted parietoangular tooth (usually at 45<sup>o</sup> angle in apertural <!--PageBreak-->view) (2) has a shorter and less sigmoid (usually straight) lower palatal tooth (3) generally lacks an infraparietal tooth (4) has a smaller upper palatal tooth (occasionally slightly convergent with lower palatal) (5) has a more acutely angled, slanted columellar tooth, rarely drooping at the anterior end.
                    </p></tp:treatment-sec><tp:treatment-sec sec-type="Remarks"><title>Remarks.</title><p>There is considerable variation in the shell size and barrier length of specimens identified as <italic><tp:taxon-name>Gastrocopta hedleyi</tp:taxon-name></italic> during this study. Many specimens grouped as <italic><tp:taxon-name>Gastrocopta hedleyi</tp:taxon-name></italic> from the eastern Hamersley Range (eg. Wonmunna, Kalgan Pool) have reduced barriers and often a lower parietoangular tooth (nearing 45<sup>o</sup> angle in apertural view) but a large series shows a progression to shells that typically possess a large, strongly convergent upper palatal tooth and a strongly twisted parietoangular tooth.
                    </p><p><xref ref-type="bibr" rid="B23">Solem (1989)</xref> mentioned that <italic><tp:taxon-name>Gastrocopta hedleyi</tp:taxon-name></italic> was somewhat similar to <italic><tp:taxon-name>Gastrocopta pilbarana</tp:taxon-name></italic>, although in that case he was actually referring to the ovate form of <italic><tp:taxon-name>Gastrocopta mussoni</tp:taxon-name></italic> (see section on <italic><tp:taxon-name>Gastrocopta mussoni</tp:taxon-name></italic>).
                    </p><p>The abundance and seemingly allopatric nature of <italic><tp:taxon-name>Gastrocopta hedleyi</tp:taxon-name></italic> on the Burrup Peninsula is intriguing. The large numbers are presumably related to its’ habitat requirement of either Fig tree, Cypress or Brigalow Stands among rocky substrates, and its’ preference for high calcium soils (<xref ref-type="bibr" rid="B19">Pokryszko 1996</xref>). Away from the Burrup Peninsula, the distribution of <italic><tp:taxon-name>Gastrocopta hedleyi</tp:taxon-name></italic> is somewhat patchy and is probably related to the isolated occurrence of its’ preferred vegetative structures among rocks as well as less alkaline soils.
                    </p><fig id="F2" position="float" orientation="portrait"><label>Figure 2.</label><caption><p><italic><tp:taxon-name>Gastrocopta</tp:taxon-name></italic> species: <bold>A</bold> <italic><tp:taxon-name>Gastrocopta</tp:taxon-name></italic> sp. CW1 (WAM S60408, Exmouth) <bold>B</bold> <italic><tp:taxon-name>Gastrocopta hedleyi</tp:taxon-name></italic> Pilsbry, 1917 (WAM S61117, Burrup Peninsula) <bold>C–E</bold> <italic><tp:taxon-name>Gastrocopta larapinta</tp:taxon-name></italic> (Tate, 1896) <bold>C</bold> WAM S58005, Kalgan Pool <bold>D–E</bold> WAM S60368, Roy Hill Station <bold>F</bold> <italic><tp:taxon-name>Gastrocopta margaretae</tp:taxon-name></italic> (Cox, 1868) (WAM S42834, Bateman Sanctuary); G <italic><tp:taxon-name>Gastrocopta servilis</tp:taxon-name></italic> (Gould, 1843) (WAM S60237, Karratha) <bold>H–J</bold> <italic><tp:taxon-name>Gastrocopta mussoni</tp:taxon-name></italic> Pilsbry, 1917 <bold>H</bold> Ovate Form (WAM S42865, Roy Hill Station) <bold>I</bold> Cylindrical Form (WAM S59375, Phils` Creek) <bold>J</bold> Cylindrical Form (WAM S61070), Roy Hill Station) . (Scale Bar = 1mm).</p></caption><graphic xmlns:xlink="http://www.w3.org/1999/xlink" xlink:href="ZooKeys-261-015-g002.jpg" position="float" orientation="portrait" xlink:type="simple"/></fig><fig id="F3" position="float" orientation="portrait"><label>Figure 3.</label><caption><p>Distributional records of <italic><tp:taxon-name>Gastrocopta hedleyi</tp:taxon-name></italic> Pilsbry, 1917 (○), <italic><tp:taxon-name>Gastrocopta margaretae</tp:taxon-name></italic> (Cox, 1868) (▲) and <italic><tp:taxon-name>Gastrocopta</tp:taxon-name></italic> sp. CW1 (♦) in the Pilbara region. Shaded: Protected area.</p></caption><graphic xmlns:xlink="http://www.w3.org/1999/xlink" xlink:href="ZooKeys-261-015-g003.jpg" position="float" orientation="portrait" xlink:type="simple"/></fig><!--PageBreak--></tp:treatment-sec><ref-list><ref id="B18"><mixed-citation xmlns:xlink="http://www.w3.org/1999/xlink" xlink:type="simple"><person-group><name name-style="western"><surname>Pilsbry</surname><given-names>HA</given-names></name></person-group> (<year>1917</year>)<article-title> Manual of Conchology.</article-title><source>Conchology Department, Philadelphia, Academy of Natural Sciences </source><volume>2</volume>: <fpage>1</fpage>-<lpage>24</lpage>.</mixed-citation></ref><ref id="B24"><mixed-citation xmlns:xlink="http://www.w3.org/1999/xlink" xlink:type="simple"><person-group><name name-style="western"><surname>Solem</surname><given-names>A</given-names></name></person-group> (<year>1991</year>)<article-title> Distribution and diversity patterns of Australian pupilloid land snails (Mollusca: Pulmonata: Pupillidae, s.l.).</article-title><source>Veliger </source><volume>34</volume> (<issue>3</issue>): <fpage>233</fpage>-<lpage>252</lpage>.</mixed-citation></ref><ref id="B19"><mixed-citation xmlns:xlink="http://www.w3.org/1999/xlink" xlink:type="simple"><person-group><name name-style="western"><surname>Pokryszko</surname><given-names>BM</given-names></name></person-group> (<year>1996</year>)<article-title> The Gastrocoptinae of Australia (Gastropoda: Pulmonata: Pupilloidea): systematics, distribution and origin.</article-title><source>Invertebrate Taxonomy </source><volume>10</volume>: <fpage>1085</fpage>-<lpage>1150</lpage>. doi: <ext-link ext-link-type="uri" xlink:href="http://dx.doi.org/10.1071/IT9961085" xlink:type="simple">10.1071/IT9961085</ext-link></mixed-citation></ref><ref id="B25"><mixed-citation xmlns:xlink="http://www.w3.org/1999/xlink" xlink:type="simple"><person-group><name name-style="western"><surname>Stanisic</surname><given-names>J</given-names></name></person-group> (<year>1998</year>)<article-title> Family Pupillidae.</article-title> In: <person-group><name name-style="western"><surname>Beesley</surname><given-names>PL</given-names></name><name name-style="western"><surname>Ross</surname><given-names>GJB</given-names></name><name name-style="western"><surname>Wells</surname><given-names>A</given-names></name></person-group> (<role>Eds</role>). <issue-title>Mollusca: The Southern Synthesis.</issue-title><source>Fauna of Australia. Vol. 5. CSIRO Publishing, Melbourne, Part B, Mollusca 5</source>: <fpage>1082</fpage>-<lpage>1084</lpage>.</mixed-citation></ref><ref id="B26"><mixed-citation xmlns:xlink="http://www.w3.org/1999/xlink" xlink:type="simple"><person-group><name name-style="western"><surname>Stanisic</surname><given-names>J</given-names></name><name name-style="western"><surname>Shea</surname><given-names>M</given-names></name><name name-style="western"><surname>Potter</surname><given-names>D</given-names></name><name name-style="western"><surname>Griffiths</surname><given-names>O</given-names></name></person-group> (<year>2010</year>)<source> Australian land snails. Volume 1. A field guide to eastern Australian species.</source><publisher-name>Bioculture Press</publisher-name>, <publisher-loc>Mauritius</publisher-loc>.</mixed-citation></ref><ref id="B9"><mixed-citation xmlns:xlink="http://www.w3.org/1999/xlink" xlink:type="simple"><person-group><name name-style="western"><surname>Iredale</surname><given-names>T</given-names></name></person-group> (<year>1937a</year>)<article-title> A basic list of the land Mollusca of Australia.</article-title><source>The Australian Zoologist</source><volume>8</volume>: <fpage>287</fpage>–<lpage>333</lpage>.</mixed-citation></ref><ref id="B23"><mixed-citation xmlns:xlink="http://www.w3.org/1999/xlink" xlink:type="simple"><person-group><name name-style="western"><surname>Solem</surname><given-names>A</given-names></name></person-group> (<year>1989</year>)<article-title> Non-camaenid land snails of the Kimberley and Northern Territory, Australia. 1. Systematics, affinities and ranges.</article-title><source>Invertebrate Taxonomy </source><volume>2</volume> (<issue>4</issue>): <fpage>455</fpage>-<lpage>604</lpage>. doi: <ext-link ext-link-type="uri" xlink:href="http://dx.doi.org/10.1071/IT9880455" xlink:type="simple">10.1071/IT9880455</ext-link></mixed-citation></ref></ref-list></tp:taxon-treatment>
