# Supplementary material for: Gastrocopta (Mollusca, Gastropoda, Pupillidae) in the Pilbara region of Western Australia
Source: Zookeys. 2013 Jan 24;(261):15–39. doi: 10.3897/zookeys.261.4269 (PMC3591767; doi:10.3897/zookeys.261.4269)
Supplement: XML Treatment for Gastrocopta larapinta [file zookeys.261.4269-treatment2.xml]

<!DOCTYPE tp:taxon-treatment
  PUBLIC "-//TaxonX//DTD Taxonomic Treatment Publishing DTD v0 20100105//EN" "tax-treatment-NSO.dtd">
<tp:taxon-treatment xmlns:tp="http://www.plazi.org/taxpub"><tp:treatment-meta><mixed-citation publication-type="journal"><person-group><name><surname>Whisson</surname><given-names>Corey S.</given-names></name><name><surname>Köhler</surname><given-names>Frank</given-names></name></person-group><article-title>
                    <italic>Gastrocopta</italic> (Mollusca, Gastropoda, Pupillidae) in the Pilbara region of Western Australia
                </article-title><source>Zookeys</source><day>24</day><month>1</month><year>2013</year><volume>2013</volume><issue>261</issue><fpage>15</fpage><lpage>39</lpage><pub-id pub-id-type="doi">10.3897/zookeys.261.4269</pub-id></mixed-citation></tp:treatment-meta><tp:nomenclature><label>2.</label><tp:taxon-name>
                        <tp:taxon-name-part taxon-name-part-type="genus">Gastrocopta</tp:taxon-name-part>
                        <tp:taxon-name-part taxon-name-part-type="species">larapinta</tp:taxon-name-part>
                    <object-id xmlns:xlink="http://www.w3.org/1999/xlink" xlink:type="simple">http://species-id.net/wiki/Gastrocopta_larapinta</object-id>
								</tp:taxon-name><tp:taxon-authority>(Tate, 1896)</tp:taxon-authority><xref ref-type="fig" rid="F2">Fig. 2C–E</xref><tp:nomenclature-citation-list><tp:nomenclature-citation><tp:taxon-name>Pupa larapinta</tp:taxon-name><comment><xref ref-type="bibr" rid="B30">Tate 1896</xref>: 205–206, pl. 19, figs 19a–b.</comment></tp:nomenclature-citation><tp:nomenclature-citation><tp:taxon-name>Gastrocopta larapinta</tp:taxon-name><comment><xref ref-type="bibr" rid="B18">Pilsbry 1917</xref> [in 1916–1918]: 168–171, pl. 30, figs 5–7,9–11; <xref ref-type="bibr" rid="B23">Solem 1989</xref>; 490–491, figs 54–55; <xref ref-type="bibr" rid="B24">1991</xref>: 249; <xref ref-type="bibr" rid="B19">Pokryszko 1996</xref>: 1109–1110, figs 19, 22.</comment></tp:nomenclature-citation><tp:nomenclature-citation><tp:taxon-name>Australbinula larapinta</tp:taxon-name><comment><xref ref-type="bibr" rid="B9">Iredale 1937a</xref>: 302; <xref ref-type="bibr" rid="B10">1937b</xref>: 10.</comment></tp:nomenclature-citation></tp:nomenclature-citation-list></tp:nomenclature><tp:treatment-sec sec-type="Type locality"><title>Type locality.</title><p>Central Australia.</p></tp:treatment-sec><tp:treatment-sec sec-type="Material studied"><title>Material studied.</title><p>Western Australia: Cane River: <named-content xmlns:xlink="http://www.w3.org/1999/xlink" content-type="dwc:verbatimCoordinates" xlink:type="simple">22.0298°S, 115.4296°E</named-content> (WAM S42993). Central Pilbara: <named-content xmlns:xlink="http://www.w3.org/1999/xlink" content-type="dwc:verbatimCoordinates" xlink:type="simple">22.3855°S, 117.4667°E</named-content> (WAM S58492, WAM S65790); <named-content xmlns:xlink="http://www.w3.org/1999/xlink" content-type="dwc:verbatimCoordinates" xlink:type="simple">22.3200°S, 117.6194°E</named-content> (WAM S65778); <named-content xmlns:xlink="http://www.w3.org/1999/xlink" content-type="dwc:verbatimCoordinates" xlink:type="simple">22.2675°S, 117.7197°E</named-content> (WAM S65780); <named-content xmlns:xlink="http://www.w3.org/1999/xlink" content-type="dwc:verbatimCoordinates" xlink:type="simple">22.1350°S, 117.4728°E</named-content> (WAM S58493); <named-content xmlns:xlink="http://www.w3.org/1999/xlink" content-type="dwc:verbatimCoordinates" xlink:type="simple">21.0216°S, 117.0560°E</named-content> (WAM S65817); <named-content xmlns:xlink="http://www.w3.org/1999/xlink" content-type="dwc:verbatimCoordinates" xlink:type="simple">20.7506°S, 117.0096°E</named-content> (WAM S65797). Christmas Creek: <named-content xmlns:xlink="http://www.w3.org/1999/xlink" content-type="dwc:verbatimCoordinates" xlink:type="simple">22.4061°S, 119.7376°E</named-content> (WAM S65612); <named-content xmlns:xlink="http://www.w3.org/1999/xlink" content-type="dwc:verbatimCoordinates" xlink:type="simple">22.3985°S, 119.7930°E</named-content> (WAM S65604). Cloud Break area: <named-content xmlns:xlink="http://www.w3.org/1999/xlink" content-type="dwc:verbatimCoordinates" xlink:type="simple">22.3210°S, 119.4442°E</named-content> (WAM S34453, WAM S80956); <named-content xmlns:xlink="http://www.w3.org/1999/xlink" content-type="dwc:verbatimCoordinates" xlink:type="simple">22.2688°S, 119.3147°E</named-content> (WAM S61128); <named-content xmlns:xlink="http://www.w3.org/1999/xlink" content-type="dwc:verbatimCoordinates" xlink:type="simple">22.3652°S, 119.3409°E</named-content> (WAM S65150); <named-content xmlns:xlink="http://www.w3.org/1999/xlink" content-type="dwc:verbatimCoordinates" xlink:type="simple">22.3985°S, 119.4748°E</named-content> (WAM S65156); <named-content xmlns:xlink="http://www.w3.org/1999/xlink" content-type="dwc:verbatimCoordinates" xlink:type="simple">22.3949°S, 119.5019°E</named-content> (WAM 65161); <named-content xmlns:xlink="http://www.w3.org/1999/xlink" content-type="dwc:verbatimCoordinates" xlink:type="simple">22.3527°S, 119.4189°E</named-content> (WAM S65135). Collier Rocks: <named-content xmlns:xlink="http://www.w3.org/1999/xlink" content-type="dwc:verbatimCoordinates" xlink:type="simple">20.4071°S, 116.8514°E</named-content> (VK 30297). Cy Creek: <named-content xmlns:xlink="http://www.w3.org/1999/xlink" content-type="dwc:verbatimCoordinates" xlink:type="simple">22.8183°S, 114.0609°E</named-content> (WAM S34381). Du Boulay Creek: <named-content xmlns:xlink="http://www.w3.org/1999/xlink" content-type="dwc:verbatimCoordinates" xlink:type="simple">21.1833°S, 116.1833°E</named-content> (WAM S34569). Fortescue Marsh area: <named-content xmlns:xlink="http://www.w3.org/1999/xlink" content-type="dwc:verbatimCoordinates" xlink:type="simple">22.2930°S, 119.0606°E</named-content> (WAM S61996-7); <named-content xmlns:xlink="http://www.w3.org/1999/xlink" content-type="dwc:verbatimCoordinates" xlink:type="simple">22.4646°S, 119.7726°E</named-content> (WAM S64651, WAM S64654); <named-content xmlns:xlink="http://www.w3.org/1999/xlink" content-type="dwc:verbatimCoordinates" xlink:type="simple">22.4430°S, 119.7785°E</named-content> (WAM S64649); <named-content xmlns:xlink="http://www.w3.org/1999/xlink" content-type="dwc:verbatimCoordinates" xlink:type="simple">22.4252°S, 119.7235°E</named-content> (WAM S64635); <named-content xmlns:xlink="http://www.w3.org/1999/xlink" content-type="dwc:verbatimCoordinates" xlink:type="simple">22.3125°S, 119.2348°E</named-content> (WAM S64634, WAM S64637); <named-content xmlns:xlink="http://www.w3.org/1999/xlink" content-type="dwc:verbatimCoordinates" xlink:type="simple">22.2875°S, 119.1701°E</named-content> (WAM S64650); <named-content xmlns:xlink="http://www.w3.org/1999/xlink" content-type="dwc:verbatimCoordinates" xlink:type="simple">22.2822°S, 119.1276°E</named-content> (WAM S42923, WAM S64644, WAM S64652, WAM S64694). Hope Downs: <named-content xmlns:xlink="http://www.w3.org/1999/xlink" content-type="dwc:verbatimCoordinates" xlink:type="simple">23.1030°S, 119.5821°E</named-content> (WAM S59298); <named-content xmlns:xlink="http://www.w3.org/1999/xlink" content-type="dwc:verbatimCoordinates" xlink:type="simple">23.0919°S, 119.1875°E</named-content> (WAM S59550). Jimblebar: <named-content xmlns:xlink="http://www.w3.org/1999/xlink" content-type="dwc:verbatimCoordinates" xlink:type="simple">23.3693°S, 120.1958°E</named-content> (WAM S41346). Kalgan Pool area: <named-content xmlns:xlink="http://www.w3.org/1999/xlink" content-type="dwc:verbatimCoordinates" xlink:type="simple">23.1877°S, 119.6965°E</named-content> (WAM S58005); <named-content xmlns:xlink="http://www.w3.org/1999/xlink" content-type="dwc:verbatimCoordinates" xlink:type="simple">23.1874°S, 119.6957°E</named-content> (WAM S80939). Koodaideri Corridor West (90.4km NW of Tom Price): <named-content xmlns:xlink="http://www.w3.org/1999/xlink" content-type="dwc:verbatimCoordinates" xlink:type="simple">21.8833°S, 117.7000°E</named-content> (WAM S83434). Marillana Station: <named-content xmlns:xlink="http://www.w3.org/1999/xlink" content-type="dwc:verbatimCoordinates" xlink:type="simple">22.6260°S, 119.2834°E</named-content> (WAM S34638); <named-content xmlns:xlink="http://www.w3.org/1999/xlink" content-type="dwc:verbatimCoordinates" xlink:type="simple">22.5840°S, 119.3114°E</named-content> (WAM S34632, WAM S34472); <named-content xmlns:xlink="http://www.w3.org/1999/xlink" content-type="dwc:verbatimCoordinates" xlink:type="simple">22.5739°S, 119.2562°E</named-content> (WAM S34474); <named-content xmlns:xlink="http://www.w3.org/1999/xlink" content-type="dwc:verbatimCoordinates" xlink:type="simple">22.5666°S, 119.2327°E</named-content> (WAM S34637); <named-content xmlns:xlink="http://www.w3.org/1999/xlink" content-type="dwc:verbatimCoordinates" xlink:type="simple">22.5663°S, 119.2308°E</named-content> (WAM S34633); <named-content xmlns:xlink="http://www.w3.org/1999/xlink" content-type="dwc:verbatimCoordinates" xlink:type="simple">22.6013°S, 119.2913°E</named-content> (WAM S80924); <named-content xmlns:xlink="http://www.w3.org/1999/xlink" content-type="dwc:verbatimCoordinates" xlink:type="simple">22.5625°S, 119.2311°E</named-content> (WAM S80908); <named-content xmlns:xlink="http://www.w3.org/1999/xlink" content-type="dwc:verbatimCoordinates" xlink:type="simple">22.1269°S, 119.2123°E</named-content> (WAM S80911); <named-content xmlns:xlink="http://www.w3.org/1999/xlink" content-type="dwc:verbatimCoordinates" xlink:type="simple">22.4080°S, 119.0067°E</named-content> (WAM S80914); <named-content xmlns:xlink="http://www.w3.org/1999/xlink" content-type="dwc:verbatimCoordinates" xlink:type="simple">22.4285°S, 119.2043°E</named-content> (WAM S8143940); <named-content xmlns:xlink="http://www.w3.org/1999/xlink" content-type="dwc:verbatimCoordinates" xlink:type="simple">22.3476°S, 119.1518°E</named-content> (WAM S81433); <named-content xmlns:xlink="http://www.w3.org/1999/xlink" content-type="dwc:verbatimCoordinates" xlink:type="simple">22.4295°S, 119.1923°E</named-content> (WAM S81446). Millstream National Park: <named-content xmlns:xlink="http://www.w3.org/1999/xlink" content-type="dwc:verbatimCoordinates" xlink:type="simple">21.2000°S, 117.2667°E</named-content> (WAM S60343); <named-content xmlns:xlink="http://www.w3.org/1999/xlink" content-type="dwc:verbatimCoordinates" xlink:type="simple">21.6000°S, 117.1000°E</named-content> (WAM S 61044); <named-content xmlns:xlink="http://www.w3.org/1999/xlink" content-type="dwc:verbatimCoordinates" xlink:type="simple">21.5833°S, 117.1000°E</named-content> (WAM S 61048); <named-content xmlns:xlink="http://www.w3.org/1999/xlink" content-type="dwc:verbatimCoordinates" xlink:type="simple">21.5833°S, 117.0833°E</named-content> (WAM S60944-5); <named-content xmlns:xlink="http://www.w3.org/1999/xlink" content-type="dwc:verbatimCoordinates" xlink:type="simple">21.5833°S, 117.0667°E</named-content> (WAM S 60947); <named-content xmlns:xlink="http://www.w3.org/1999/xlink" content-type="dwc:verbatimCoordinates" xlink:type="simple">21.4255°S, 117.0535°E</named-content> (WAM S81213); <named-content xmlns:xlink="http://www.w3.org/1999/xlink" content-type="dwc:verbatimCoordinates" xlink:type="simple">21.2039°S, 117.0440°E</named-content> (WAM S81267). ca. 30km NNE of Newman: <named-content xmlns:xlink="http://www.w3.org/1999/xlink" content-type="dwc:verbatimCoordinates" xlink:type="simple">23.1164°S, 119.8865°E</named-content> (WAM S64469). ca. 65km NW of Newman: <named-content xmlns:xlink="http://www.w3.org/1999/xlink" content-type="dwc:verbatimCoordinates" xlink:type="simple">22.9169°S, 119.2128°E</named-content> (WAM S80937). ca. 108118km N of Newman: <named-content xmlns:xlink="http://www.w3.org/1999/xlink" content-type="dwc:verbatimCoordinates" xlink:type="simple">22.3132°S, 119.8599°E</named-content> (WAM S65534, <!--PageBreak-->WAM S65673); <named-content xmlns:xlink="http://www.w3.org/1999/xlink" content-type="dwc:verbatimCoordinates" xlink:type="simple">22.3134°S, 119.7886°E</named-content> (WAM S65646); <named-content xmlns:xlink="http://www.w3.org/1999/xlink" content-type="dwc:verbatimCoordinates" xlink:type="simple">22.2972°S, 119.8633°E</named-content> (WAM S65530, WAM S65682); <named-content xmlns:xlink="http://www.w3.org/1999/xlink" content-type="dwc:verbatimCoordinates" xlink:type="simple">22.2954°S, 119.8109°E</named-content> (WAM S65652). North Star Mine: <named-content xmlns:xlink="http://www.w3.org/1999/xlink" content-type="dwc:verbatimCoordinates" xlink:type="simple">21.2284°S, 119.0386°E</named-content> (WAM S65720); <named-content xmlns:xlink="http://www.w3.org/1999/xlink" content-type="dwc:verbatimCoordinates" xlink:type="simple">21.2104°S, 118.8769°E</named-content> (WAM S65723). Phil’s Creek: <named-content xmlns:xlink="http://www.w3.org/1999/xlink" content-type="dwc:verbatimCoordinates" xlink:type="simple">22.7412°S, 119.1959°E</named-content> (WAM S59388, WAM S80934); <named-content xmlns:xlink="http://www.w3.org/1999/xlink" content-type="dwc:verbatimCoordinates" xlink:type="simple">22.7320°S, 119.1836°E</named-content> (WAM S59374). ca. 100km S of Port Hedland: <named-content xmlns:xlink="http://www.w3.org/1999/xlink" content-type="dwc:verbatimCoordinates" xlink:type="simple">20.6066°S, 119.5016°E</named-content> (WAM S80942). ca. 200km SSE of Port Hedland: <named-content xmlns:xlink="http://www.w3.org/1999/xlink" content-type="dwc:verbatimCoordinates" xlink:type="simple">22.1554°S, 119.0216°E</named-content> (WAM S83486). Robe River area: <named-content xmlns:xlink="http://www.w3.org/1999/xlink" content-type="dwc:verbatimCoordinates" xlink:type="simple">21.8063°S, 116.0774°E</named-content> (WAM S42832). 6km SW of Redmont Airport: <named-content xmlns:xlink="http://www.w3.org/1999/xlink" content-type="dwc:verbatimCoordinates" xlink:type="simple">22.0195°S, 118.9816°E</named-content> (WAM S83423). NNE of Rocklea Homestead: <named-content xmlns:xlink="http://www.w3.org/1999/xlink" content-type="dwc:verbatimCoordinates" xlink:type="simple">22.7882°S, 117.4974°E</named-content> (WAM S80977). Roy Hill Station: <named-content xmlns:xlink="http://www.w3.org/1999/xlink" content-type="dwc:verbatimCoordinates" xlink:type="simple">22.4898°S, 119.8951°E</named-content> (WAM S34703); <named-content xmlns:xlink="http://www.w3.org/1999/xlink" content-type="dwc:verbatimCoordinates" xlink:type="simple">22.4547°S, 119.8709°E</named-content> (WAM S42924, WAM S60428-9, WAM S65389); <named-content xmlns:xlink="http://www.w3.org/1999/xlink" content-type="dwc:verbatimCoordinates" xlink:type="simple">22.4943°S, 119.9217°E</named-content> (WAM S60359, WAM S60368, WAM S60373, WAM S60378); <named-content xmlns:xlink="http://www.w3.org/1999/xlink" content-type="dwc:verbatimCoordinates" xlink:type="simple">22.5383°S, 119.9424°E</named-content> (WAM S42831, WAM S42833, WAM S60232, WAM S60857, WAM S60861); <named-content xmlns:xlink="http://www.w3.org/1999/xlink" content-type="dwc:verbatimCoordinates" xlink:type="simple">22.4793°S, 119.9420°E</named-content> (WAM S42925, WAM S60363, WAM S60426, WAM S60853, WAM S60860); <named-content xmlns:xlink="http://www.w3.org/1999/xlink" content-type="dwc:verbatimCoordinates" xlink:type="simple">22.6394°S, 119.9642°E</named-content> (WAM S60398); <named-content xmlns:xlink="http://www.w3.org/1999/xlink" content-type="dwc:verbatimCoordinates" xlink:type="simple">22.5769°S, 119.9952°E</named-content> (WAM S603667, WAM S608545, WAM S60859); <named-content xmlns:xlink="http://www.w3.org/1999/xlink" content-type="dwc:verbatimCoordinates" xlink:type="simple">22.5771°S, 120.0247°E</named-content> (WAM S60422); <named-content xmlns:xlink="http://www.w3.org/1999/xlink" content-type="dwc:verbatimCoordinates" xlink:type="simple">22.7058°S, 119.7082°E</named-content> (WAM S60392); <named-content xmlns:xlink="http://www.w3.org/1999/xlink" content-type="dwc:verbatimCoordinates" xlink:type="simple">22.6430°S, 119.9599°E</named-content> (WAM S60396); <named-content xmlns:xlink="http://www.w3.org/1999/xlink" content-type="dwc:verbatimCoordinates" xlink:type="simple">22.6076°S, 119.9826°E</named-content> (WAM S60388); <named-content xmlns:xlink="http://www.w3.org/1999/xlink" content-type="dwc:verbatimCoordinates" xlink:type="simple">22.6593°S, 119.9198°E</named-content> (WAM S60397); <named-content xmlns:xlink="http://www.w3.org/1999/xlink" content-type="dwc:verbatimCoordinates" xlink:type="simple">22.6642°S, 119.9458°E</named-content> (WAM S61066, WAM S61069); <named-content xmlns:xlink="http://www.w3.org/1999/xlink" content-type="dwc:verbatimCoordinates" xlink:type="simple">22.6431°S, 119.9642°E</named-content> (WAM S61075, WAM S61077); <named-content xmlns:xlink="http://www.w3.org/1999/xlink" content-type="dwc:verbatimCoordinates" xlink:type="simple">22.6225°S, 119.9634°E</named-content> (WAM S610723); <named-content xmlns:xlink="http://www.w3.org/1999/xlink" content-type="dwc:verbatimCoordinates" xlink:type="simple">22.5050°S, 119.9143°E</named-content> (WAM S64455). Running Waters (east of Nullagine): <named-content xmlns:xlink="http://www.w3.org/1999/xlink" content-type="dwc:verbatimCoordinates" xlink:type="simple">21.6819°S, 121.1254°E</named-content> (WAM S58039, WAM S58050); <named-content xmlns:xlink="http://www.w3.org/1999/xlink" content-type="dwc:verbatimCoordinates" xlink:type="simple">21.6806°S, 121.1261°E</named-content> (WAM S58032). 15km W of Shaw River Airport: <named-content xmlns:xlink="http://www.w3.org/1999/xlink" content-type="dwc:verbatimCoordinates" xlink:type="simple">21.6123°S, 119.2642°E</named-content> (WAM S83412). Wonmunna: <named-content xmlns:xlink="http://www.w3.org/1999/xlink" content-type="dwc:verbatimCoordinates" xlink:type="simple">23.1220°S, 119.0611°E</named-content> (WAM S81087, WAM S81182); <named-content xmlns:xlink="http://www.w3.org/1999/xlink" content-type="dwc:verbatimCoordinates" xlink:type="simple">23.1356°S, 119.0463°E</named-content> (WAM S81107, WAM S81125, WAM S81164); <named-content xmlns:xlink="http://www.w3.org/1999/xlink" content-type="dwc:verbatimCoordinates" xlink:type="simple">23.1216°S, 119.0498°E</named-content> (WAM S81096); <named-content xmlns:xlink="http://www.w3.org/1999/xlink" content-type="dwc:verbatimCoordinates" xlink:type="simple">23.1201°S, 119.0484°E</named-content> (WAM S65993, WAM S80904). ca. 18-23km SE of Wodgina Mine: <named-content xmlns:xlink="http://www.w3.org/1999/xlink" content-type="dwc:verbatimCoordinates" xlink:type="simple">21.2273°S, 118.8336°E</named-content> (WAM S646089); <named-content xmlns:xlink="http://www.w3.org/1999/xlink" content-type="dwc:verbatimCoordinates" xlink:type="simple">21.2871°S, 118.8671°E</named-content> (WAM S64604, WAM S64616). ca. 20km NNE of Wodgina Mine: <named-content xmlns:xlink="http://www.w3.org/1999/xlink" content-type="dwc:verbatimCoordinates" xlink:type="simple">21.0260°S, 118.7024°E</named-content> (WAM S64610). Yule River area: <named-content xmlns:xlink="http://www.w3.org/1999/xlink" content-type="dwc:verbatimCoordinates" xlink:type="simple">21.6961°S, 118.8604°E</named-content> (WAM S83372).
                    </p></tp:treatment-sec><tp:treatment-sec sec-type="Distribution"><title>Distribution.</title><p>This species has previously been recorded fromcentral Australia (southern part of Northern Territory) with fewer records in north-western Queensland (Gregory River Basin); eastern coast of Queensland and a single record from the Oscar Ranges, in the southern Kimberley region of Western Australia (<xref ref-type="bibr" rid="B19">Pokryszko 1996</xref>). In addition, it is now recorded from throughout most of the Pilbara region, but is surprisingly absent from near coastal areas and islands (<xref ref-type="fig" rid="F4">Figure 4</xref>).
                    </p></tp:treatment-sec><tp:treatment-sec sec-type="Comparative morphology"><title>Comparative morphology.</title><p>The shells of typical <italic><tp:taxon-name>Gastrocopta larapinta</tp:taxon-name></italic> specimens are distinguished from most other <italic><tp:taxon-name>Gastrocopta</tp:taxon-name></italic> species in the Pilbara by (1) their large size (2) usually the presence of three solid palatal teeth (the interpalatal tooth varying from a tiny callus to large tooth) (3) a short, solid parietoangular tooth that is usually deflected or curved moderately toward the columellar wall so that its anterior end is somewhat vertical in the apertural view (4) a long angular tooth that is generally fused (or connected via a translucent callus) to the parietoangular tooth, occasionally separate (particularly those that lack or have a small interpalatal tooth) (5) smaller, more rounded <!--PageBreak-->columellar tooth that curves or angles abruptly toward the columellar wall (6) usually the presence of an infraparietal tooth or basal tooth (or both).
                    </p><p>Typical <italic><tp:taxon-name>Gastrocopta larapinta</tp:taxon-name></italic> shells with a small interpalatal tooth (or very occasionally no interpalatal tooth) appear considerably more variable in apertural barrier structure (particularly in high calcareous soils), making their separation from the cylindrical and elongate-ovate forms of <italic><tp:taxon-name>Gastrocopta mussoni</tp:taxon-name></italic> difficult. As such the following separation is tentative. <italic><tp:taxon-name>Gastrocopta larapinta</tp:taxon-name></italic> shells are typically (1) slightly to moderately larger (obese) (2) have a slightly smaller, more rounded columellar tooth (3) usually a much shorter parietoangular tooth that is positioned lower in apertural view (4) generally possesses an infraparietal tooth (5) often a slightly lower, less convergent upper palatal tooth (6) usually a less sigmoid lower palatal tooth.
                    </p></tp:treatment-sec><tp:treatment-sec sec-type="Remarks"><title>Remarks.</title><p>The separation of <italic><tp:taxon-name>Gastrocopta larapinta</tp:taxon-name></italic> (small or no interpalatal tooth) with the cylindrical and elongate-ovate forms of <italic><tp:taxon-name>Gastrocopta mussoni</tp:taxon-name></italic> has proved extremely difficult and a more detailed molecular study is required to resolve this issue. <xref ref-type="bibr" rid="B19">Pokryszko (1996)</xref> separated these <italic><tp:taxon-name>Gastrocopta larapinta</tp:taxon-name></italic> specimens from cylindrical <italic><tp:taxon-name>Gastrocopta mussoni</tp:taxon-name></italic> based on shell size (smaller) and columellar tooth angle (less acute). However, from the small genetic data available and from examination of many shells, <italic><tp:taxon-name>Gastrocopta larapinta</tp:taxon-name></italic> shells were slightly, to moderately more obese.
                    </p><p>Some of those near west coast specimens (Cy Creek) included as cylindrical <italic><tp:taxon-name>Gastrocopta mussoni</tp:taxon-name></italic> contained mixed lots of <italic><tp:taxon-name>Gastrocopta larapinta</tp:taxon-name></italic> and <italic><tp:taxon-name>Gastrocopta mussoni</tp:taxon-name></italic>. Interestingly, Poykryszko had identified a few of these larger Cy Creek specimens as <italic><tp:taxon-name>Gastrocopta larapinta</tp:taxon-name></italic>, but included those records as <italic><tp:taxon-name>Gastrocopta mussoni</tp:taxon-name></italic> in her publication. <xref ref-type="bibr" rid="B19">Pokryszko (1996)</xref> also noted in a large lot of <italic><tp:taxon-name>Gastrocopta mussoni</tp:taxon-name></italic> from central Australia (FMNH 201570) that some of the ovate <italic><tp:taxon-name>Gastrocopta mussoni</tp:taxon-name></italic><!--PageBreak--> were quite large (many having an interpalatal tooth) but we consider most of those to be <italic><tp:taxon-name>Gastrocopta larapinta</tp:taxon-name></italic> with a small or no interpalatal tooth <italic>(</italic>see <italic><tp:taxon-name>Gastrocopta mussoni</tp:taxon-name></italic> section<italic>)</italic>.
                    </p><p>It is possible <xref ref-type="bibr" rid="B19">Pokryszko (1996)</xref> was alluding to a slender form of <italic><tp:taxon-name>Gastrocopta larapinta</tp:taxon-name></italic> when separating cylindrical <italic><tp:taxon-name>Gastrocopta mussoni</tp:taxon-name></italic> and <italic><tp:taxon-name>Gastrocopta larapinta</tp:taxon-name></italic> (no interpalatal tooth) but this does not reflect accurately in her identifications. During this study specimens from Kalgan Pool (WAM S58005) were unexpectedly grouped within the <italic><tp:taxon-name>Gastrocopta larapinta</tp:taxon-name></italic> clade. These specimens, although slightly more slender, have proven difficult to separate from cylindrical <italic><tp:taxon-name>Gastrocopta mussoni</tp:taxon-name></italic> specimens identified by <xref ref-type="bibr" rid="B19">Pokryszko (1996)</xref> as they (1) have a high, long, lamellate parietoangular tooth (2) have a separated angular tooth (3) have a slightly rounded to angled columellar tooth and (4) lack an infraparietal tooth. They may prove to be a subspecies of <italic><tp:taxon-name>Gastrocopta larapinta</tp:taxon-name></italic> and in this sense, Pokryszkos’ (<xref ref-type="bibr" rid="B19">1996</xref>) separation of cylindrical <italic><tp:taxon-name>Gastrocopta mussoni</tp:taxon-name></italic> and <italic><tp:taxon-name>Gastrocopta larapinta</tp:taxon-name></italic> (no interpalatal tooth) was correct.
                    </p><p>As there is doubt surrounding the distinguishing morphological characters of cylindrical <italic><tp:taxon-name>Gastrocopta mussoni</tp:taxon-name></italic> and <italic><tp:taxon-name>Gastrocopta larapinta</tp:taxon-name></italic> shells with a small or no interpalatal tooth, the above separation is tentative and a more detailed genetic investigation is required.
                    </p><fig id="F4" position="float" orientation="portrait"><label>Figure 4.</label><caption><p>Distributional records of <italic><tp:taxon-name>Gastrocopta larapinta</tp:taxon-name></italic> (Tate, 1896) (●) and <italic><tp:taxon-name>Gastrocopta servilis</tp:taxon-name></italic> (Gould, 1843) (Δ) in the Pilbara region. Shaded: Protected area.</p></caption><graphic xmlns:xlink="http://www.w3.org/1999/xlink" xlink:href="ZooKeys-261-015-g004.jpg" position="float" orientation="portrait" xlink:type="simple"/></fig></tp:treatment-sec><tp:treatment-sec><!--Section generated to contain objects referenced in tp:taxon-treatment.--><fig id="F2" position="float" orientation="portrait"><label>Figure 2.</label><caption><p><italic><tp:taxon-name>Gastrocopta</tp:taxon-name></italic> species: <bold>A</bold> <italic><tp:taxon-name>Gastrocopta</tp:taxon-name></italic> sp. CW1 (WAM S60408, Exmouth) <bold>B</bold> <italic><tp:taxon-name>Gastrocopta hedleyi</tp:taxon-name></italic> Pilsbry, 1917 (WAM S61117, Burrup Peninsula) <bold>C–E</bold> <italic><tp:taxon-name>Gastrocopta larapinta</tp:taxon-name></italic> (Tate, 1896) <bold>C</bold> WAM S58005, Kalgan Pool <bold>D–E</bold> WAM S60368, Roy Hill Station <bold>F</bold> <italic><tp:taxon-name>Gastrocopta margaretae</tp:taxon-name></italic> (Cox, 1868) (WAM S42834, Bateman Sanctuary); G <italic><tp:taxon-name>Gastrocopta servilis</tp:taxon-name></italic> (Gould, 1843) (WAM S60237, Karratha) <bold>H–J</bold> <italic><tp:taxon-name>Gastrocopta mussoni</tp:taxon-name></italic> Pilsbry, 1917 <bold>H</bold> Ovate Form (WAM S42865, Roy Hill Station) <bold>I</bold> Cylindrical Form (WAM S59375, Phils` Creek) <bold>J</bold> Cylindrical Form (WAM S61070), Roy Hill Station) . (Scale Bar = 1mm).</p></caption><graphic xmlns:xlink="http://www.w3.org/1999/xlink" xlink:href="ZooKeys-261-015-g002.jpg" position="float" orientation="portrait" xlink:type="simple"/></fig></tp:treatment-sec><ref-list><ref id="B30"><mixed-citation xmlns:xlink="http://www.w3.org/1999/xlink" xlink:type="simple"><person-group><name name-style="western"><surname>Tate</surname><given-names>R</given-names></name></person-group> (<year>1896</year>)<article-title> Mollusca.</article-title> In: <person-group><name name-style="western"><surname>Spencer</surname><given-names>WB</given-names></name></person-group> (<role>Ed.</role>) <issue-title>Report on the work of the Horn Scientific Expedition to Central Australia, 2, Zoology.</issue-title><source>Melville, Mullen and Slade, London and Melbourne</source>: <fpage>181</fpage>-<lpage>226</lpage>.</mixed-citation></ref><ref id="B18"><mixed-citation xmlns:xlink="http://www.w3.org/1999/xlink" xlink:type="simple"><person-group><name name-style="western"><surname>Pilsbry</surname><given-names>HA</given-names></name></person-group> (<year>1917</year>)<article-title> Manual of Conchology.</article-title><source>Conchology Department, Philadelphia, Academy of Natural Sciences </source><volume>2</volume>: <fpage>1</fpage>-<lpage>24</lpage>.</mixed-citation></ref><ref id="B23"><mixed-citation xmlns:xlink="http://www.w3.org/1999/xlink" xlink:type="simple"><person-group><name name-style="western"><surname>Solem</surname><given-names>A</given-names></name></person-group> (<year>1989</year>)<article-title> Non-camaenid land snails of the Kimberley and Northern Territory, Australia. 1. Systematics, affinities and ranges.</article-title><source>Invertebrate Taxonomy </source><volume>2</volume> (<issue>4</issue>): <fpage>455</fpage>-<lpage>604</lpage>. doi: <ext-link ext-link-type="uri" xlink:href="http://dx.doi.org/10.1071/IT9880455" xlink:type="simple">10.1071/IT9880455</ext-link></mixed-citation></ref><ref id="B24"><mixed-citation xmlns:xlink="http://www.w3.org/1999/xlink" xlink:type="simple"><person-group><name name-style="western"><surname>Solem</surname><given-names>A</given-names></name></person-group> (<year>1991</year>)<article-title> Distribution and diversity patterns of Australian pupilloid land snails (Mollusca: Pulmonata: Pupillidae, s.l.).</article-title><source>Veliger </source><volume>34</volume> (<issue>3</issue>): <fpage>233</fpage>-<lpage>252</lpage>.</mixed-citation></ref><ref id="B19"><mixed-citation xmlns:xlink="http://www.w3.org/1999/xlink" xlink:type="simple"><person-group><name name-style="western"><surname>Pokryszko</surname><given-names>BM</given-names></name></person-group> (<year>1996</year>)<article-title> The Gastrocoptinae of Australia (Gastropoda: Pulmonata: Pupilloidea): systematics, distribution and origin.</article-title><source>Invertebrate Taxonomy </source><volume>10</volume>: <fpage>1085</fpage>-<lpage>1150</lpage>. doi: <ext-link ext-link-type="uri" xlink:href="http://dx.doi.org/10.1071/IT9961085" xlink:type="simple">10.1071/IT9961085</ext-link></mixed-citation></ref><ref id="B9"><mixed-citation xmlns:xlink="http://www.w3.org/1999/xlink" xlink:type="simple"><person-group><name name-style="western"><surname>Iredale</surname><given-names>T</given-names></name></person-group> (<year>1937a</year>)<article-title> A basic list of the land Mollusca of Australia.</article-title><source>The Australian Zoologist</source><volume>8</volume>: <fpage>287</fpage>–<lpage>333</lpage>.</mixed-citation></ref><ref id="B10"><mixed-citation xmlns:xlink="http://www.w3.org/1999/xlink" xlink:type="simple"><person-group><name name-style="western"><surname>Iredale</surname><given-names>T</given-names></name></person-group> (<year>1937b</year>)<article-title> A annotated check list of the land shells of south and central Australia.</article-title><source>South Australian Naturaliste, </source><volume>8</volume>: <fpage>287</fpage>-<lpage>333</lpage>.</mixed-citation></ref></ref-list></tp:taxon-treatment>
