# Supplementary material for: Gastrocopta (Mollusca, Gastropoda, Pupillidae) in the Pilbara region of Western Australia
Source: Zookeys. 2013 Jan 24;(261):15–39. doi: 10.3897/zookeys.261.4269 (PMC3591767; doi:10.3897/zookeys.261.4269)
Supplement: XML Treatment for Gastrocopta margaretae [file zookeys.261.4269-treatment3.xml]

<!DOCTYPE tp:taxon-treatment
  PUBLIC "-//TaxonX//DTD Taxonomic Treatment Publishing DTD v0 20100105//EN" "tax-treatment-NSO.dtd">
<tp:taxon-treatment xmlns:tp="http://www.plazi.org/taxpub"><tp:treatment-meta><mixed-citation publication-type="journal"><person-group><name><surname>Whisson</surname><given-names>Corey S.</given-names></name><name><surname>Köhler</surname><given-names>Frank</given-names></name></person-group><article-title>
                    <italic>Gastrocopta</italic> (Mollusca, Gastropoda, Pupillidae) in the Pilbara region of Western Australia
                </article-title><source>Zookeys</source><day>24</day><month>1</month><year>2013</year><volume>2013</volume><issue>261</issue><fpage>15</fpage><lpage>39</lpage><pub-id pub-id-type="doi">10.3897/zookeys.261.4269</pub-id></mixed-citation></tp:treatment-meta><tp:nomenclature><label>3.</label><tp:taxon-name>
                        <tp:taxon-name-part taxon-name-part-type="genus">Gastrocopta</tp:taxon-name-part>
                        <tp:taxon-name-part taxon-name-part-type="species">margaretae</tp:taxon-name-part>
                    <object-id xmlns:xlink="http://www.w3.org/1999/xlink" xlink:type="simple">http://species-id.net/wiki/Gastrocopta_margaretae</object-id>
								</tp:taxon-name><tp:taxon-authority>(Cox, 1868)</tp:taxon-authority><xref ref-type="fig" rid="F2">Fig. 2F</xref><tp:nomenclature-citation-list><tp:nomenclature-citation><tp:taxon-name>Pupa margaretae</tp:taxon-name><comment><xref ref-type="bibr" rid="B2">Cox 1868</xref>: 80, pl. 14, figs 20,20a.</comment></tp:nomenclature-citation><tp:nomenclature-citation><tp:taxon-name>Pupa wallabyensis</tp:taxon-name><comment><xref ref-type="bibr" rid="B21">Smith 1894</xref>: 97.</comment></tp:nomenclature-citation><tp:nomenclature-citation><tp:taxon-name>Gastrocopta margaretae</tp:taxon-name><comment><xref ref-type="bibr" rid="B18">Pilsbry 1917</xref> [in 1916–1918]: 160–161, pl. 26, figs 7–8; <xref ref-type="bibr" rid="B22">Solem 1986</xref>: 99–101, figs 8–9,11–12, <xref ref-type="bibr" rid="B24">1991</xref>: 249; <xref ref-type="bibr" rid="B19">Pokryszko 1996</xref>: 1096–1099, figs 6, 8–10.</comment></tp:nomenclature-citation><tp:nomenclature-citation><tp:taxon-name>Gastrocopta tatei</tp:taxon-name><comment><xref ref-type="bibr" rid="B18">Pilsbry 1917</xref> [in 1916–1918]: 165–166, pl. 26, figs 9–10, pl. 30, fig. 12; <xref ref-type="bibr" rid="B23">Solem 1989</xref>: 491–492, figs 56–59; <xref ref-type="bibr" rid="B24">1991</xref>: 249.</comment></tp:nomenclature-citation><tp:nomenclature-citation><tp:taxon-name>Gastrocopta wallabyensis</tp:taxon-name><comment><xref ref-type="bibr" rid="B18">Pilsbry 1917</xref> [in 1916–1918]: 171–172; <xref ref-type="bibr" rid="B22">Solem 1986</xref>: 101–102, figs 13–15; <xref ref-type="bibr" rid="B24">1991</xref>: 249.</comment></tp:nomenclature-citation><tp:nomenclature-citation><tp:taxon-name>Australbinula margaretae</tp:taxon-name><comment><xref ref-type="bibr" rid="B9">Iredale 1937a</xref>: 302, <xref ref-type="bibr" rid="B10">1937b</xref>: 11, pl. 1, fig. 4.</comment></tp:nomenclature-citation><tp:nomenclature-citation><tp:taxon-name>Australbinula wallabyensis</tp:taxon-name><comment><xref ref-type="bibr" rid="B9">Iredale 1937a</xref>: 302.</comment></tp:nomenclature-citation><tp:nomenclature-citation><tp:taxon-name>Australbinula tatei</tp:taxon-name><comment><xref ref-type="bibr" rid="B9">Iredale 1937a</xref>: 302, <xref ref-type="bibr" rid="B10">1937b</xref>: 10.</comment></tp:nomenclature-citation><tp:nomenclature-citation><tp:taxon-name>Gastrocopta pilbarana</tp:taxon-name><comment><xref ref-type="bibr" rid="B22">Solem 1986</xref>: 103–104, figs 16–20; <xref ref-type="bibr" rid="B24">1991</xref>: 249.</comment></tp:nomenclature-citation></tp:nomenclature-citation-list></tp:nomenclature><tp:treatment-sec sec-type="Type locality"><title>Type locality.</title><p>Wallaroo, South Australia.</p></tp:treatment-sec><tp:treatment-sec sec-type="Material studied"><title>Material studied.</title><p>Western Australia: Bateman Sanctuary: <named-content xmlns:xlink="http://www.w3.org/1999/xlink" content-type="dwc:verbatimCoordinates" xlink:type="simple">23.0552°S, 113.8234°E</named-content> (WAM S42834). ~18km N of Boolathana Homestead: <named-content xmlns:xlink="http://www.w3.org/1999/xlink" content-type="dwc:verbatimCoordinates" xlink:type="simple">24.4133°S, 113.7445°E</named-content> (WAM S64708). Boolathana Station: <named-content xmlns:xlink="http://www.w3.org/1999/xlink" content-type="dwc:verbatimCoordinates" xlink:type="simple">24.4127°S, 113.7631°E</named-content> (WAM S64709). Bush Bay: <named-content xmlns:xlink="http://www.w3.org/1999/xlink" content-type="dwc:verbatimCoordinates" xlink:type="simple">25.1175°S, 113.8063°E</named-content> (WAM S42806); <named-content xmlns:xlink="http://www.w3.org/1999/xlink" content-type="dwc:verbatimCoordinates" xlink:type="simple">25.1316°S, 113.7681°E</named-content> (WAM S60355); <named-content xmlns:xlink="http://www.w3.org/1999/xlink" content-type="dwc:verbatimCoordinates" xlink:type="simple">25.1136°S, 113.7311°E</named-content> (WAM S64575); <named-content xmlns:xlink="http://www.w3.org/1999/xlink" content-type="dwc:verbatimCoordinates" xlink:type="simple">25.1175°S, 113.8063°E</named-content> (WAM S64577). Carrarang Station: <named-content xmlns:xlink="http://www.w3.org/1999/xlink" content-type="dwc:verbatimCoordinates" xlink:type="simple">26.1666°S, 113.3500°E</named-content> (WAM S34378). Cy Creek: <named-content xmlns:xlink="http://www.w3.org/1999/xlink" content-type="dwc:verbatimCoordinates" xlink:type="simple">23.1000°S, 113.8000°E</named-content> (WAM S34380). Dirk Hartog Island: <named-content xmlns:xlink="http://www.w3.org/1999/xlink" content-type="dwc:verbatimCoordinates" xlink:type="simple">25.7166°S, 113.0667°E</named-content> (WAM <!--PageBreak-->S14439); <named-content xmlns:xlink="http://www.w3.org/1999/xlink" content-type="dwc:verbatimCoordinates" xlink:type="simple">25.8333°S, 113.0500°E</named-content> (WAM S34398). Francois Peron National Park: <named-content xmlns:xlink="http://www.w3.org/1999/xlink" content-type="dwc:verbatimCoordinates" xlink:type="simple">25.9760°S, 113.5707°E</named-content> (WAM S60269); <named-content xmlns:xlink="http://www.w3.org/1999/xlink" content-type="dwc:verbatimCoordinates" xlink:type="simple">25.9758°S, 113.5706°E</named-content> (WAM S64706); <named-content xmlns:xlink="http://www.w3.org/1999/xlink" content-type="dwc:verbatimCoordinates" xlink:type="simple">25.8752°S, 113.5497°E</named-content> (WAM S61127). Lake Macleod area: <named-content xmlns:xlink="http://www.w3.org/1999/xlink" content-type="dwc:verbatimCoordinates" xlink:type="simple">24.3449°S, 113.5194°E</named-content> (WAM S65084); <named-content xmlns:xlink="http://www.w3.org/1999/xlink" content-type="dwc:verbatimCoordinates" xlink:type="simple">24.3668°S, 113.5145°E</named-content> (WAM S65093); <named-content xmlns:xlink="http://www.w3.org/1999/xlink" content-type="dwc:verbatimCoordinates" xlink:type="simple">24.3544°S, 113.5098°E</named-content> (WAM S65102); <named-content xmlns:xlink="http://www.w3.org/1999/xlink" content-type="dwc:verbatimCoordinates" xlink:type="simple">24.4760°S, 113.5257°E</named-content> (WAM S65108); <named-content xmlns:xlink="http://www.w3.org/1999/xlink" content-type="dwc:verbatimCoordinates" xlink:type="simple">24.4598°S, 113.5013°E</named-content> (WAM S65110); <named-content xmlns:xlink="http://www.w3.org/1999/xlink" content-type="dwc:verbatimCoordinates" xlink:type="simple">24.3544°S, 113.5098°E</named-content> (WAM S65121). 0.25 miles W of Nichol Springs: <named-content xmlns:xlink="http://www.w3.org/1999/xlink" content-type="dwc:verbatimCoordinates" xlink:type="simple">24.1333°S, 118.4167°E</named-content> (WAM S60270). ~25 miles N of turn off to Shark Bay on NW Coastal Highway: <named-content xmlns:xlink="http://www.w3.org/1999/xlink" content-type="dwc:verbatimCoordinates" xlink:type="simple">26.0647°S, 114.3353°E</named-content> (WAM S34459, WAM S60271, WAM S64585). 0.5 miles W of 512 mile peg on NW Coastal Highway: <named-content xmlns:xlink="http://www.w3.org/1999/xlink" content-type="dwc:verbatimCoordinates" xlink:type="simple">26.1966°S, 114.3758°E</named-content> (WAM S34379). Quobba Station: <named-content xmlns:xlink="http://www.w3.org/1999/xlink" content-type="dwc:verbatimCoordinates" xlink:type="simple">24.4758°S, 113.4166°E</named-content> (WAM S42829); <named-content xmlns:xlink="http://www.w3.org/1999/xlink" content-type="dwc:verbatimCoordinates" xlink:type="simple">24.2448°S, 113.5353°E</named-content> (WAM S61125); <named-content xmlns:xlink="http://www.w3.org/1999/xlink" content-type="dwc:verbatimCoordinates" xlink:type="simple">24.1927°S, 113.4548°E</named-content> (WAM S64576); <named-content xmlns:xlink="http://www.w3.org/1999/xlink" content-type="dwc:verbatimCoordinates" xlink:type="simple">24.2233°S, 113.5036°E</named-content> (WAM S64707). Salutation Island: <named-content xmlns:xlink="http://www.w3.org/1999/xlink" content-type="dwc:verbatimCoordinates" xlink:type="simple">26.5333°S, 113.7667°E</named-content> (WAM S34377). Winderabandi Point: <named-content xmlns:xlink="http://www.w3.org/1999/xlink" content-type="dwc:verbatimCoordinates" xlink:type="simple">22.4929°S, 113.7258°E</named-content> (WAM S60474). Zuytdorp: <named-content xmlns:xlink="http://www.w3.org/1999/xlink" content-type="dwc:verbatimCoordinates" xlink:type="simple">27.2636°S, 114.0703°E</named-content> (WAM S64710).
                    </p></tp:treatment-sec><tp:treatment-sec sec-type="Distribution"><title>Distribution.</title><p>This species has previously been recorded fromthe western and southern coastal areas of Western Australia, the southern regions of South Australia and the area near Alice Springs in the Northern Territory. There is also an isolated record from the King Leopold Range in the north of Western Australia (<xref ref-type="bibr" rid="B19">Pokryszko 1996</xref>). In the Pilbara it is confined to the near west coast with an isolated inland record from the Ashburton River (<xref ref-type="fig" rid="F3">Figure 3</xref>).
                    </p></tp:treatment-sec><tp:treatment-sec sec-type="Comparative morphology"><title>Comparative morphology.</title><p>Shells of <italic><tp:taxon-name>Gastrocopta margaretae</tp:taxon-name></italic> are easily distinguished from other <italic><tp:taxon-name>Gastrocopta</tp:taxon-name></italic> species in the Pilbara by the presence of (1) a moderately to strongly folded columellar tooth (2) a generally large and transverse basal tooth (3) a high and long lower palatal tooth (4) an upper palatal tooth that is moderately to strongly convergent with the lower palatal (5) a weak to strong infraparietal tooth present.
                    </p></tp:treatment-sec><tp:treatment-sec sec-type="Remarks"><title>Remarks.</title><p><xref ref-type="bibr" rid="B22">Solem (1986)</xref> maintained the separation of the west coast species <italic><tp:taxon-name>Gastrocopta wallabyensis</tp:taxon-name></italic> from the south coast <italic><tp:taxon-name>Gastrocopta margaretae</tp:taxon-name></italic> based on size (smaller) and length of apertural barriers (longer). He also described a new species, <italic><tp:taxon-name>Gastrocopta pilbarana</tp:taxon-name></italic>, from the west coast but his separation of it from <italic><tp:taxon-name>Gastrocopta wallabyensis</tp:taxon-name></italic> was vague. Solem later (<xref ref-type="bibr" rid="B23">1989</xref>) maintained the separation of the central Australian <italic><tp:taxon-name>Gastrocopta tatei</tp:taxon-name></italic> from the above species but remarked it was somewhat similar to the west coast <italic><tp:taxon-name>Gastrocopta wallabyensis</tp:taxon-name></italic>. <xref ref-type="bibr" rid="B19">Pokryszko (1996)</xref> later disagreed, synonymising all species with <italic><tp:taxon-name>Gastrocopta margaretae</tp:taxon-name></italic>.
                    </p><p>The few specimens sequenced from the south coast of Western Australia (WAM S32048, WAM S32052) could represent genetic isolation by distance or perhaps a different species from those on the west coast (WAM S42834) but more molecular data are required. The southern specimens are (1) much larger with reduced apertural barriers (2) more strongly rounded whorls (conical) and (3) consistently lack an infraparietal tooth. Specimens resembling the smaller west coast form (ie. long apertural barriers and weak to strong infraparietal tooth) have also been recorded from the south west area of Western Australia (Whisson, pers. comm.) where it is often sympatric with <italic><tp:taxon-name>Gastrocopta bannertonensis</tp:taxon-name></italic> (Gabriel, 1930). It is not known whether there is a continuous distribution between the two areas. Until more detailed molecular work is undertaken we have maintained Pokryszko’s (<xref ref-type="bibr" rid="B19">1996</xref>) systematic positions.
                    </p><!--PageBreak--></tp:treatment-sec><tp:treatment-sec><!--Section generated to contain objects referenced in tp:taxon-treatment.--><fig id="F2" position="float" orientation="portrait"><label>Figure 2.</label><caption><p><italic><tp:taxon-name>Gastrocopta</tp:taxon-name></italic> species: <bold>A</bold> <italic><tp:taxon-name>Gastrocopta</tp:taxon-name></italic> sp. CW1 (WAM S60408, Exmouth) <bold>B</bold> <italic><tp:taxon-name>Gastrocopta hedleyi</tp:taxon-name></italic> Pilsbry, 1917 (WAM S61117, Burrup Peninsula) <bold>C–E</bold> <italic><tp:taxon-name>Gastrocopta larapinta</tp:taxon-name></italic> (Tate, 1896) <bold>C</bold> WAM S58005, Kalgan Pool <bold>D–E</bold> WAM S60368, Roy Hill Station <bold>F</bold> <italic><tp:taxon-name>Gastrocopta margaretae</tp:taxon-name></italic> (Cox, 1868) (WAM S42834, Bateman Sanctuary); G <italic><tp:taxon-name>Gastrocopta servilis</tp:taxon-name></italic> (Gould, 1843) (WAM S60237, Karratha) <bold>H–J</bold> <italic><tp:taxon-name>Gastrocopta mussoni</tp:taxon-name></italic> Pilsbry, 1917 <bold>H</bold> Ovate Form (WAM S42865, Roy Hill Station) <bold>I</bold> Cylindrical Form (WAM S59375, Phils` Creek) <bold>J</bold> Cylindrical Form (WAM S61070), Roy Hill Station) . (Scale Bar = 1mm).</p></caption><graphic xmlns:xlink="http://www.w3.org/1999/xlink" xlink:href="ZooKeys-261-015-g002.jpg" position="float" orientation="portrait" xlink:type="simple"/></fig><fig id="F3" position="float" orientation="portrait"><label>Figure 3.</label><caption><p>Distributional records of <italic><tp:taxon-name>Gastrocopta hedleyi</tp:taxon-name></italic> Pilsbry, 1917 (○), <italic><tp:taxon-name>Gastrocopta margaretae</tp:taxon-name></italic> (Cox, 1868) (▲) and <italic><tp:taxon-name>Gastrocopta</tp:taxon-name></italic> sp. CW1 (♦) in the Pilbara region. Shaded: Protected area.</p></caption><graphic xmlns:xlink="http://www.w3.org/1999/xlink" xlink:href="ZooKeys-261-015-g003.jpg" position="float" orientation="portrait" xlink:type="simple"/></fig></tp:treatment-sec><ref-list><ref id="B2"><mixed-citation xmlns:xlink="http://www.w3.org/1999/xlink" xlink:type="simple"><person-group><name name-style="western"><surname>Cox</surname><given-names>JC</given-names></name></person-group> (<year>1868</year>)<source> Monograph of Australian Land Shells.</source><publisher-name>William Maddox</publisher-name>, <publisher-loc>Sydney</publisher-loc>, <lpage>111</lpage> pp.doi: <ext-link ext-link-type="uri" xlink:href="http://dx.doi.org/10.5962/bhl.title.1292" xlink:type="simple">10.5962/bhl.title.1292</ext-link></mixed-citation></ref><ref id="B21"><mixed-citation xmlns:xlink="http://www.w3.org/1999/xlink" xlink:type="simple"><person-group><name name-style="western"><surname>Smith</surname><given-names>EA</given-names></name></person-group> (<year>1894</year>)<article-title> On the land-shells of Western Australia.</article-title><source>Proceedings of the Malacological Society of London </source><volume>1</volume>: <fpage>84</fpage>-<lpage>99</lpage>.</mixed-citation></ref><ref id="B18"><mixed-citation xmlns:xlink="http://www.w3.org/1999/xlink" xlink:type="simple"><person-group><name name-style="western"><surname>Pilsbry</surname><given-names>HA</given-names></name></person-group> (<year>1917</year>)<article-title> Manual of Conchology.</article-title><source>Conchology Department, Philadelphia, Academy of Natural Sciences </source><volume>2</volume>: <fpage>1</fpage>-<lpage>24</lpage>.</mixed-citation></ref><ref id="B22"><mixed-citation xmlns:xlink="http://www.w3.org/1999/xlink" xlink:type="simple"><person-group><name name-style="western"><surname>Solem</surname><given-names>A</given-names></name></person-group> (<year>1986</year>)<article-title> Pupilloid land snails from the south and mid-west coasts of Australia.</article-title><source>Journal of the Malacological Society of Australia </source><volume>7</volume>: <fpage>95</fpage>-<lpage>124</lpage>.</mixed-citation></ref><ref id="B24"><mixed-citation xmlns:xlink="http://www.w3.org/1999/xlink" xlink:type="simple"><person-group><name name-style="western"><surname>Solem</surname><given-names>A</given-names></name></person-group> (<year>1991</year>)<article-title> Distribution and diversity patterns of Australian pupilloid land snails (Mollusca: Pulmonata: Pupillidae, s.l.).</article-title><source>Veliger </source><volume>34</volume> (<issue>3</issue>): <fpage>233</fpage>-<lpage>252</lpage>.</mixed-citation></ref><ref id="B19"><mixed-citation xmlns:xlink="http://www.w3.org/1999/xlink" xlink:type="simple"><person-group><name name-style="western"><surname>Pokryszko</surname><given-names>BM</given-names></name></person-group> (<year>1996</year>)<article-title> The Gastrocoptinae of Australia (Gastropoda: Pulmonata: Pupilloidea): systematics, distribution and origin.</article-title><source>Invertebrate Taxonomy </source><volume>10</volume>: <fpage>1085</fpage>-<lpage>1150</lpage>. doi: <ext-link ext-link-type="uri" xlink:href="http://dx.doi.org/10.1071/IT9961085" xlink:type="simple">10.1071/IT9961085</ext-link></mixed-citation></ref><ref id="B23"><mixed-citation xmlns:xlink="http://www.w3.org/1999/xlink" xlink:type="simple"><person-group><name name-style="western"><surname>Solem</surname><given-names>A</given-names></name></person-group> (<year>1989</year>)<article-title> Non-camaenid land snails of the Kimberley and Northern Territory, Australia. 1. Systematics, affinities and ranges.</article-title><source>Invertebrate Taxonomy </source><volume>2</volume> (<issue>4</issue>): <fpage>455</fpage>-<lpage>604</lpage>. doi: <ext-link ext-link-type="uri" xlink:href="http://dx.doi.org/10.1071/IT9880455" xlink:type="simple">10.1071/IT9880455</ext-link></mixed-citation></ref><ref id="B9"><mixed-citation xmlns:xlink="http://www.w3.org/1999/xlink" xlink:type="simple"><person-group><name name-style="western"><surname>Iredale</surname><given-names>T</given-names></name></person-group> (<year>1937a</year>)<article-title> A basic list of the land Mollusca of Australia.</article-title><source>The Australian Zoologist</source><volume>8</volume>: <fpage>287</fpage>–<lpage>333</lpage>.</mixed-citation></ref><ref id="B10"><mixed-citation xmlns:xlink="http://www.w3.org/1999/xlink" xlink:type="simple"><person-group><name name-style="western"><surname>Iredale</surname><given-names>T</given-names></name></person-group> (<year>1937b</year>)<article-title> A annotated check list of the land shells of south and central Australia.</article-title><source>South Australian Naturaliste, </source><volume>8</volume>: <fpage>287</fpage>-<lpage>333</lpage>.</mixed-citation></ref></ref-list></tp:taxon-treatment>
