# Supplementary material for: Gastrocopta (Mollusca, Gastropoda, Pupillidae) in the Pilbara region of Western Australia
Source: Zookeys. 2013 Jan 24;(261):15–39. doi: 10.3897/zookeys.261.4269 (PMC3591767; doi:10.3897/zookeys.261.4269)
Supplement: XML Treatment for Gastrocopta mussoni [file zookeys.261.4269-treatment4.xml]

<!DOCTYPE tp:taxon-treatment
  PUBLIC "-//TaxonX//DTD Taxonomic Treatment Publishing DTD v0 20100105//EN" "tax-treatment-NSO.dtd">
<tp:taxon-treatment xmlns:tp="http://www.plazi.org/taxpub"><tp:treatment-meta><mixed-citation publication-type="journal"><person-group><name><surname>Whisson</surname><given-names>Corey S.</given-names></name><name><surname>Köhler</surname><given-names>Frank</given-names></name></person-group><article-title>
                    <italic>Gastrocopta</italic> (Mollusca, Gastropoda, Pupillidae) in the Pilbara region of Western Australia
                </article-title><source>Zookeys</source><day>24</day><month>1</month><year>2013</year><volume>2013</volume><issue>261</issue><fpage>15</fpage><lpage>39</lpage><pub-id pub-id-type="doi">10.3897/zookeys.261.4269</pub-id></mixed-citation></tp:treatment-meta><tp:nomenclature><label>4.</label><tp:taxon-name>
                        <tp:taxon-name-part taxon-name-part-type="genus">Gastrocopta</tp:taxon-name-part>
                        <tp:taxon-name-part taxon-name-part-type="species">mussoni</tp:taxon-name-part>
                    <object-id xmlns:xlink="http://www.w3.org/1999/xlink" xlink:type="simple">http://species-id.net/wiki/Gastrocopta_mussoni</object-id>
								</tp:taxon-name><tp:taxon-authority>Pilsbry, 1917</tp:taxon-authority><xref ref-type="fig" rid="F2">Fig. 2H–J</xref><tp:nomenclature-citation-list><tp:nomenclature-citation><tp:taxon-name>Gastrocopta larapinta deserti</tp:taxon-name><comment><xref ref-type="bibr" rid="B18">Pilsbry 1917</xref> [in 1916–1918]: 170–171, pl. 30, figs 1–3.</comment></tp:nomenclature-citation><tp:nomenclature-citation><tp:taxon-name>Gastrocopta mussoni</tp:taxon-name><comment><xref ref-type="bibr" rid="B18">Pilsbry 1917</xref> [in 1916–1918]: 167–168, pl. 27, figs 5–6; <xref ref-type="bibr" rid="B23">Solem 1989</xref>: 494, figs 211–213, <xref ref-type="bibr" rid="B24">1991</xref>: 249; <xref ref-type="bibr" rid="B19">Pokryszko 1996</xref>: 1105–1109, figs 20–21; <xref ref-type="bibr" rid="B26">Stanisic et al. 2010</xref>: 102–103.</comment></tp:nomenclature-citation><tp:nomenclature-citation><tp:taxon-name>Australbinula helmsiana</tp:taxon-name><comment><xref ref-type="bibr" rid="B9">Iredale 1939</xref>: 8, pl. 1, fig. 2.</comment></tp:nomenclature-citation><tp:nomenclature-citation><tp:taxon-name>Australbinula mussoni</tp:taxon-name><comment><xref ref-type="bibr" rid="B9">Iredale 1937a</xref>: 301.</comment></tp:nomenclature-citation><tp:nomenclature-citation><tp:taxon-name>Gastrocopta deserti</tp:taxon-name><comment><xref ref-type="bibr" rid="B22">Solem 1986</xref>: 102–103, figs 13–15, <xref ref-type="bibr" rid="B23">1989</xref>: 487–490, figs 48–53, <xref ref-type="bibr" rid="B24">1991</xref>: 249; <xref ref-type="bibr" rid="B20">Slack-Smith 1993</xref>: 92.</comment></tp:nomenclature-citation></tp:nomenclature-citation-list></tp:nomenclature><tp:treatment-sec sec-type="Type locality"><title>Type locality.</title><p>Calliungal (=Mt Morgan), Queensland.</p></tp:treatment-sec><tp:treatment-sec sec-type="Material studied"><title>Material studied.</title><p>Western Australia: Angelo River: <named-content xmlns:xlink="http://www.w3.org/1999/xlink" content-type="dwc:verbatimCoordinates" xlink:type="simple">23.4331°S, 118.7329°E</named-content> (WAM S65935). Anketell Point area: <named-content xmlns:xlink="http://www.w3.org/1999/xlink" content-type="dwc:verbatimCoordinates" xlink:type="simple">20.6356°S, 117.0398°E</named-content> (WAM S59990); <named-content xmlns:xlink="http://www.w3.org/1999/xlink" content-type="dwc:verbatimCoordinates" xlink:type="simple">20.6719°S, 117.0965°E</named-content> (WAM S599912); <named-content xmlns:xlink="http://www.w3.org/1999/xlink" content-type="dwc:verbatimCoordinates" xlink:type="simple">20.7025°S, 117.0473°E</named-content> (WAM S80936). Area C: <named-content xmlns:xlink="http://www.w3.org/1999/xlink" content-type="dwc:verbatimCoordinates" xlink:type="simple">22.9104°S, 118.9664°E</named-content> (WAM S60417). Barrow Island: <named-content xmlns:xlink="http://www.w3.org/1999/xlink" content-type="dwc:verbatimCoordinates" xlink:type="simple">20.7833°S, 115.4000°E</named-content>°E (WAM S34384); <named-content xmlns:xlink="http://www.w3.org/1999/xlink" content-type="dwc:verbatimCoordinates" xlink:type="simple">20.8649°S, 115.4069°E</named-content>°E (WAM S34455); <named-content xmlns:xlink="http://www.w3.org/1999/xlink" content-type="dwc:verbatimCoordinates" xlink:type="simple">20.6666°S, 115.4667°E</named-content> (WAM S42879, WAM S60847); <named-content xmlns:xlink="http://www.w3.org/1999/xlink" content-type="dwc:verbatimCoordinates" xlink:type="simple">20.7921°S, 115.4573°E</named-content> (WAM S59636); <named-content xmlns:xlink="http://www.w3.org/1999/xlink" content-type="dwc:verbatimCoordinates" xlink:type="simple">20.7858°S, 115.4573°E</named-content> (WAM S59637); <named-content xmlns:xlink="http://www.w3.org/1999/xlink" content-type="dwc:verbatimCoordinates" xlink:type="simple">20.7997°S, 115.4403°E</named-content> (WAM S59640); <named-content xmlns:xlink="http://www.w3.org/1999/xlink" content-type="dwc:verbatimCoordinates" xlink:type="simple">20.7069°S, 115.4194°E</named-content> (WAM S59642); <named-content xmlns:xlink="http://www.w3.org/1999/xlink" content-type="dwc:verbatimCoordinates" xlink:type="simple">20.7866°S, 115.4547°E</named-content> (WAM S59644, WAM S60413); <named-content xmlns:xlink="http://www.w3.org/1999/xlink" content-type="dwc:verbatimCoordinates" xlink:type="simple">20.7938°S, 115.4575°E</named-content> (WAM S59651); <named-content xmlns:xlink="http://www.w3.org/1999/xlink" content-type="dwc:verbatimCoordinates" xlink:type="simple">20.8644°S, 115.3428°E</named-content> (WAM S59652); <named-content xmlns:xlink="http://www.w3.org/1999/xlink" content-type="dwc:verbatimCoordinates" xlink:type="simple">20.8101°S, 115.4270°E</named-content> (WAM S60410); <named-content xmlns:xlink="http://www.w3.org/1999/xlink" content-type="dwc:verbatimCoordinates" xlink:type="simple">20.6666°S, 115.4667°E</named-content> (WAM S42879, WAM S60847); <named-content xmlns:xlink="http://www.w3.org/1999/xlink" content-type="dwc:verbatimCoordinates" xlink:type="simple">20.7977°S, 115.4064°E</named-content> (WAM S65123, WAM S65126, WAM S65127, WAM S65164); <named-content xmlns:xlink="http://www.w3.org/1999/xlink" content-type="dwc:verbatimCoordinates" xlink:type="simple">20.7684°S, 115.4673°E</named-content> (WAM S65174). Cane River Conservation Park: <named-content xmlns:xlink="http://www.w3.org/1999/xlink" content-type="dwc:verbatimCoordinates" xlink:type="simple">22.1694°S, 115.5606°E</named-content> (WAM S42961); <named-content xmlns:xlink="http://www.w3.org/1999/xlink" content-type="dwc:verbatimCoordinates" xlink:type="simple">22.4321°S, 115.2895°E</named-content> (WAM S42967); <named-content xmlns:xlink="http://www.w3.org/1999/xlink" content-type="dwc:verbatimCoordinates" xlink:type="simple">22.2685°S, 115.6470°E</named-content> (WAM S42974); <named-content xmlns:xlink="http://www.w3.org/1999/xlink" content-type="dwc:verbatimCoordinates" xlink:type="simple">22.0975°S, 115.4942°E</named-content> (WAM S42976); <named-content xmlns:xlink="http://www.w3.org/1999/xlink" content-type="dwc:verbatimCoordinates" xlink:type="simple">22.2075°S, 115.5260°E</named-content> (WAM S42981); <named-content xmlns:xlink="http://www.w3.org/1999/xlink" content-type="dwc:verbatimCoordinates" xlink:type="simple">22.1451°S, 115.7249°E</named-content> (WAM S42987); <named-content xmlns:xlink="http://www.w3.org/1999/xlink" content-type="dwc:verbatimCoordinates" xlink:type="simple">22.0298°S, 115.4296°E</named-content> (WAM S42992); <named-content xmlns:xlink="http://www.w3.org/1999/xlink" content-type="dwc:verbatimCoordinates" xlink:type="simple">22.0131°S, 115.6325°E</named-content> (WAM S42998). Cape Preston area: <named-content xmlns:xlink="http://www.w3.org/1999/xlink" content-type="dwc:verbatimCoordinates" xlink:type="simple">20.8435°S, 116.2016°E</named-content> (WAM S59141). Chichester Ranges: <named-content xmlns:xlink="http://www.w3.org/1999/xlink" content-type="dwc:verbatimCoordinates" xlink:type="simple">22.0525°S, 118.9883°E</named-content> (WAM S60407); <named-content xmlns:xlink="http://www.w3.org/1999/xlink" content-type="dwc:verbatimCoordinates" xlink:type="simple">22.0516°S, 118.9884°E</named-content> (WAM S42711, WAM S42713, WAM S42759); <named-content xmlns:xlink="http://www.w3.org/1999/xlink" content-type="dwc:verbatimCoordinates" xlink:type="simple">22.1508°S, 119.0179°E</named-content> (WAM S42709); <named-content xmlns:xlink="http://www.w3.org/1999/xlink" content-type="dwc:verbatimCoordinates" xlink:type="simple">22.0503°S, 118.9934°E</named-content> (WAM S42717); <named-content xmlns:xlink="http://www.w3.org/1999/xlink" content-type="dwc:verbatimCoordinates" xlink:type="simple">23.1164°S, 119.8865°E</named-content> (WAM S64460). Christmas Creek area: <named-content xmlns:xlink="http://www.w3.org/1999/xlink" content-type="dwc:verbatimCoordinates" xlink:type="simple">22.4170°S, 119.8941°E</named-content> (WAM S65603); <named-content xmlns:xlink="http://www.w3.org/1999/xlink" content-type="dwc:verbatimCoordinates" xlink:type="simple">22.4078°S, 119.8767°E</named-content> (WAM S65605); <named-content xmlns:xlink="http://www.w3.org/1999/xlink" content-type="dwc:verbatimCoordinates" xlink:type="simple">22.4061°S, 119.7376°E</named-content> (WAM S65611). Cloud Break area: <named-content xmlns:xlink="http://www.w3.org/1999/xlink" content-type="dwc:verbatimCoordinates" xlink:type="simple">20.3216°S, 119.4418°E</named-content> (WAM S34460); <named-content xmlns:xlink="http://www.w3.org/1999/xlink" content-type="dwc:verbatimCoordinates" xlink:type="simple">22.3210°S, 119.4442°E</named-content> (WAM S42876, WAM S60403, WAM S80957); <named-content xmlns:xlink="http://www.w3.org/1999/xlink" content-type="dwc:verbatimCoordinates" xlink:type="simple">22.3181°S, 119.3788°E</named-content> (WAM S60267); <named-content xmlns:xlink="http://www.w3.org/1999/xlink" content-type="dwc:verbatimCoordinates" xlink:type="simple">22.2935°S, 119.3872°E</named-content> (WAM S61122); <named-content xmlns:xlink="http://www.w3.org/1999/xlink" content-type="dwc:verbatimCoordinates" xlink:type="simple">22.2997°S, 119.3737°E</named-content> (WAM S61123); <named-content xmlns:xlink="http://www.w3.org/1999/xlink" content-type="dwc:verbatimCoordinates" xlink:type="simple">22.2881°S, 119.2360°E</named-content> (WAM S<named-content xmlns:xlink="http://www.w3.org/1999/xlink" content-type="dwc:verbatimCoordinates" xlink:type="simple">65137°S, WAM S65143°S</named-content>, WAM S65153); <named-content xmlns:xlink="http://www.w3.org/1999/xlink" content-type="dwc:verbatimCoordinates" xlink:type="simple">22.3251°S, 119.4458°E</named-content> (WAM S65139); <named-content xmlns:xlink="http://www.w3.org/1999/xlink" content-type="dwc:verbatimCoordinates" xlink:type="simple">22.3527°S, 119.4189°E</named-content> (WAM S65144); <named-content xmlns:xlink="http://www.w3.org/1999/xlink" content-type="dwc:verbatimCoordinates" xlink:type="simple">22.3652°S, 119.3409°E</named-content> (WAM S65148); <named-content xmlns:xlink="http://www.w3.org/1999/xlink" content-type="dwc:verbatimCoordinates" xlink:type="simple">22.3894°S, 119.4380°E</named-content> (WAM S65155); <named-content xmlns:xlink="http://www.w3.org/1999/xlink" content-type="dwc:verbatimCoordinates" xlink:type="simple">22.3985°S, 119.4748°E</named-content> (WAM S65157); <!--PageBreak--><named-content xmlns:xlink="http://www.w3.org/1999/xlink" content-type="dwc:verbatimCoordinates" xlink:type="simple">22.3949°S, 119.5019°E</named-content>  (WAM S65213). Cy Creek: <named-content xmlns:xlink="http://www.w3.org/1999/xlink" content-type="dwc:verbatimCoordinates" xlink:type="simple">22.8183°S, 114.0609°E</named-content> (WAM S34382). Dolphin Island: <named-content xmlns:xlink="http://www.w3.org/1999/xlink" content-type="dwc:verbatimCoordinates" xlink:type="simple">20.4833°S, 116.8500°E</named-content> (WAM S34385). Du Boulay Creek: <named-content xmlns:xlink="http://www.w3.org/1999/xlink" content-type="dwc:verbatimCoordinates" xlink:type="simple">21.1833°S, 116.1833°E</named-content> (WAM S34568). Finucane Island: <named-content xmlns:xlink="http://www.w3.org/1999/xlink" content-type="dwc:verbatimCoordinates" xlink:type="simple">20.2982°S, 118.5572°E</named-content> (WAM S16108). Fortescue Marsh area: <named-content xmlns:xlink="http://www.w3.org/1999/xlink" content-type="dwc:verbatimCoordinates" xlink:type="simple">22.2822°S, 119.1276°E</named-content> (WAM S42926, WAM S64694, WAM S646523); <named-content xmlns:xlink="http://www.w3.org/1999/xlink" content-type="dwc:verbatimCoordinates" xlink:type="simple">22.2938°S, 119.0732°E</named-content> (WAM S61991); <named-content xmlns:xlink="http://www.w3.org/1999/xlink" content-type="dwc:verbatimCoordinates" xlink:type="simple">22.5098°S, 119.1274°E</named-content> (WAM S61993°S, (WAM S61995); <named-content xmlns:xlink="http://www.w3.org/1999/xlink" content-type="dwc:verbatimCoordinates" xlink:type="simple">22.2872°S, 119.0301°E</named-content> (WAM S646401, WAM S646556); <named-content xmlns:xlink="http://www.w3.org/1999/xlink" content-type="dwc:verbatimCoordinates" xlink:type="simple">22.1322°S, 119.1983°E</named-content> (WAM S64684); <named-content xmlns:xlink="http://www.w3.org/1999/xlink" content-type="dwc:verbatimCoordinates" xlink:type="simple">22.2924°S, 119.0279°E</named-content> (WAM S64687). East Hamersley Range: <named-content xmlns:xlink="http://www.w3.org/1999/xlink" content-type="dwc:verbatimCoordinates" xlink:type="simple">22.8586°S, 119.6728°E</named-content> (WAM S42921); <named-content xmlns:xlink="http://www.w3.org/1999/xlink" content-type="dwc:verbatimCoordinates" xlink:type="simple">22.6335°S, 119.3289°E</named-content> (WAM S64470). Hope Downs: <named-content xmlns:xlink="http://www.w3.org/1999/xlink" content-type="dwc:verbatimCoordinates" xlink:type="simple">23.1474°S, 119.5191°E</named-content> (WAM S42662); <named-content xmlns:xlink="http://www.w3.org/1999/xlink" content-type="dwc:verbatimCoordinates" xlink:type="simple">23.1030°S, 119.2917°E</named-content> (WAM S59548, WAM S59554); <named-content xmlns:xlink="http://www.w3.org/1999/xlink" content-type="dwc:verbatimCoordinates" xlink:type="simple">23.0925°S, 119.2058°E</named-content> (WAM S59551); <named-content xmlns:xlink="http://www.w3.org/1999/xlink" content-type="dwc:verbatimCoordinates" xlink:type="simple">23.0878°S, 119.1609°E</named-content> (WAM S59552). Jinayri area: <named-content xmlns:xlink="http://www.w3.org/1999/xlink" content-type="dwc:verbatimCoordinates" xlink:type="simple">22.9219°S, 119.2036°E</named-content> (WAM S42929); <named-content xmlns:xlink="http://www.w3.org/1999/xlink" content-type="dwc:verbatimCoordinates" xlink:type="simple">23.0530°S, 119.2701°E</named-content> (WAM S59239, WAM S592412, WAM S59244); <named-content xmlns:xlink="http://www.w3.org/1999/xlink" content-type="dwc:verbatimCoordinates" xlink:type="simple">23.0129°S, 119.2371°E</named-content> (WAM S59240, WAM S59243); <named-content xmlns:xlink="http://www.w3.org/1999/xlink" content-type="dwc:verbatimCoordinates" xlink:type="simple">22.9058°S, 119.2000°E</named-content> (WAM S59576, WAM S59596); <named-content xmlns:xlink="http://www.w3.org/1999/xlink" content-type="dwc:verbatimCoordinates" xlink:type="simple">22.9275°S, 119.1275°E</named-content> (WAM S59585); <named-content xmlns:xlink="http://www.w3.org/1999/xlink" content-type="dwc:verbatimCoordinates" xlink:type="simple">22.9169°S, 119.2128°E</named-content> (WAM S59587); <named-content xmlns:xlink="http://www.w3.org/1999/xlink" content-type="dwc:verbatimCoordinates" xlink:type="simple">22.9219°S, 119.2036°E</named-content> (WAM S59591); <named-content xmlns:xlink="http://www.w3.org/1999/xlink" content-type="dwc:verbatimCoordinates" xlink:type="simple">23.0504°S, 119.2731°E</named-content> (WAM S60406). Kalgan Pool area: <named-content xmlns:xlink="http://www.w3.org/1999/xlink" content-type="dwc:verbatimCoordinates" xlink:type="simple">23.1877°S, 119.6965°E</named-content> (WAM S439823). Kangeenarina Gorge area: <named-content xmlns:xlink="http://www.w3.org/1999/xlink" content-type="dwc:verbatimCoordinates" xlink:type="simple">22.1186°S, 117.9427°E</named-content> (WAM S61763); <named-content xmlns:xlink="http://www.w3.org/1999/xlink" content-type="dwc:verbatimCoordinates" xlink:type="simple">21.8489°S, 117.3837°E</named-content> (WAM S81210). Karratha area: <named-content xmlns:xlink="http://www.w3.org/1999/xlink" content-type="dwc:verbatimCoordinates" xlink:type="simple">20.7166°S, 116.8500°E</named-content> (WAM S60412); <named-content xmlns:xlink="http://www.w3.org/1999/xlink" content-type="dwc:verbatimCoordinates" xlink:type="simple">21.4036°S, 116.9392°E</named-content> (WAM S81217). SE of Karratha: <named-content xmlns:xlink="http://www.w3.org/1999/xlink" content-type="dwc:verbatimCoordinates" xlink:type="simple">21.0698°S, 116.9702°E</named-content> (WAM S81241, WAM S81246); <named-content xmlns:xlink="http://www.w3.org/1999/xlink" content-type="dwc:verbatimCoordinates" xlink:type="simple">21.0300°S, 116.9997°E</named-content> (WAM S81252, WAM S81271); <named-content xmlns:xlink="http://www.w3.org/1999/xlink" content-type="dwc:verbatimCoordinates" xlink:type="simple">20.9853°S, 116.8811°E</named-content> (WAM S81268). Lake Macleod: <named-content xmlns:xlink="http://www.w3.org/1999/xlink" content-type="dwc:verbatimCoordinates" xlink:type="simple">24.3544°S, 113.5098°E</named-content> (WAM S65120). Marillana Station: <named-content xmlns:xlink="http://www.w3.org/1999/xlink" content-type="dwc:verbatimCoordinates" xlink:type="simple">22.5840°S, 119.3114°E</named-content> (WAM S84075); <named-content xmlns:xlink="http://www.w3.org/1999/xlink" content-type="dwc:verbatimCoordinates" xlink:type="simple">22.5663°S, 119.2308°E</named-content> (WAM S34473); <named-content xmlns:xlink="http://www.w3.org/1999/xlink" content-type="dwc:verbatimCoordinates" xlink:type="simple">22.5497°S, 119.2147°E</named-content> (WAM S34476); <named-content xmlns:xlink="http://www.w3.org/1999/xlink" content-type="dwc:verbatimCoordinates" xlink:type="simple">22.5851°S, 119.3142°E</named-content> (WAM S34478). <named-content xmlns:xlink="http://www.w3.org/1999/xlink" content-type="dwc:verbatimCoordinates" xlink:type="simple">22.5739°S, 119.2562°E</named-content> (WAM S34634, WAM S80940); <named-content xmlns:xlink="http://www.w3.org/1999/xlink" content-type="dwc:verbatimCoordinates" xlink:type="simple">22.5538°S, 119.2283°E</named-content> (WAM S34635); <named-content xmlns:xlink="http://www.w3.org/1999/xlink" content-type="dwc:verbatimCoordinates" xlink:type="simple">22.6260°S, 119.2834°E</named-content> (WAM S34639); <named-content xmlns:xlink="http://www.w3.org/1999/xlink" content-type="dwc:verbatimCoordinates" xlink:type="simple">22.5625°S, 119.2311°E</named-content> (WAM S80907); <named-content xmlns:xlink="http://www.w3.org/1999/xlink" content-type="dwc:verbatimCoordinates" xlink:type="simple">22.1269°S, 119.2123°E</named-content> (WAM S80910); <named-content xmlns:xlink="http://www.w3.org/1999/xlink" content-type="dwc:verbatimCoordinates" xlink:type="simple">22.5625°S, 119.2311°E</named-content> (WAM S80913); <named-content xmlns:xlink="http://www.w3.org/1999/xlink" content-type="dwc:verbatimCoordinates" xlink:type="simple">22.4080°S, 119.0067°E</named-content> (WAM S80916); <named-content xmlns:xlink="http://www.w3.org/1999/xlink" content-type="dwc:verbatimCoordinates" xlink:type="simple">22.6376°S, 119.3744°E</named-content> (WAM S80917); <named-content xmlns:xlink="http://www.w3.org/1999/xlink" content-type="dwc:verbatimCoordinates" xlink:type="simple">22.4285°S, 119.2043°E</named-content> (WAM S81437); <named-content xmlns:xlink="http://www.w3.org/1999/xlink" content-type="dwc:verbatimCoordinates" xlink:type="simple">22.3182°S, 119.1175°E</named-content> (WAM S81442); <named-content xmlns:xlink="http://www.w3.org/1999/xlink" content-type="dwc:verbatimCoordinates" xlink:type="simple">22.4295°S, 119.1923°E</named-content> (WAM S81444). Meentheena Outcamp: <named-content xmlns:xlink="http://www.w3.org/1999/xlink" content-type="dwc:verbatimCoordinates" xlink:type="simple">21.2671°S, 120.4570°E</named-content> (WAM S58055); <named-content xmlns:xlink="http://www.w3.org/1999/xlink" content-type="dwc:verbatimCoordinates" xlink:type="simple">21.2815°S, 120.4511°E</named-content> (WAM S58099); <named-content xmlns:xlink="http://www.w3.org/1999/xlink" content-type="dwc:verbatimCoordinates" xlink:type="simple">21.2816°S, 120.4508°E</named-content> (WAM S58098). Millstream National Park: <named-content xmlns:xlink="http://www.w3.org/1999/xlink" content-type="dwc:verbatimCoordinates" xlink:type="simple">21.6000°S, 117.1000°E</named-content> (WAM S42838, WAM S42931, WAM S61043); <named-content xmlns:xlink="http://www.w3.org/1999/xlink" content-type="dwc:verbatimCoordinates" xlink:type="simple">21.5833°S, 117.0833°E</named-content> (WAM S42839, WAM S60943); <named-content xmlns:xlink="http://www.w3.org/1999/xlink" content-type="dwc:verbatimCoordinates" xlink:type="simple">21.5833°S, 117.0667°E</named-content> (WAM S60946); <named-content xmlns:xlink="http://www.w3.org/1999/xlink" content-type="dwc:verbatimCoordinates" xlink:type="simple">21.4255°S, 117.0535°E</named-content> (WAM S81212); <named-content xmlns:xlink="http://www.w3.org/1999/xlink" content-type="dwc:verbatimCoordinates" xlink:type="simple">21.1781°S, 117.0461°E</named-content> (WAM S81250); <named-content xmlns:xlink="http://www.w3.org/1999/xlink" content-type="dwc:verbatimCoordinates" xlink:type="simple">21.2039°S, 117.0440°E</named-content> (WAM S81301, WAM S81296). Mount Brockman area: <named-content xmlns:xlink="http://www.w3.org/1999/xlink" content-type="dwc:verbatimCoordinates" xlink:type="simple">22.4815°S, 117.2384°E</named-content> (WAM S83561). Mt Farquhar area: <named-content xmlns:xlink="http://www.w3.org/1999/xlink" content-type="dwc:verbatimCoordinates" xlink:type="simple">22.4815°S, 116.8108°E</named-content> (WAM S83563). Muiron Island: <named-content xmlns:xlink="http://www.w3.org/1999/xlink" content-type="dwc:verbatimCoordinates" xlink:type="simple">21.6666°S, 114.3333°E</named-content> (WAM S34383). Murray Hills: <named-content xmlns:xlink="http://www.w3.org/1999/xlink" content-type="dwc:verbatimCoordinates" xlink:type="simple">22.1147°S, 118.5221°E</named-content> (WAM S59996). ~60km NW of Newman: <named-content xmlns:xlink="http://www.w3.org/1999/xlink" content-type="dwc:verbatimCoordinates" xlink:type="simple">23.0530°S, 119.2701°E</named-content> (WAM S60235, WAM S60266, WAM S60405); <named-content xmlns:xlink="http://www.w3.org/1999/xlink" content-type="dwc:verbatimCoordinates" xlink:type="simple">23.0878°S, 119.1609°E</named-content> (WAM S59549); <named-content xmlns:xlink="http://www.w3.org/1999/xlink" content-type="dwc:verbatimCoordinates" xlink:type="simple">23.0504°S, 119.2731°E</named-content> (WAM S60404, WAM S60411); <named-content xmlns:xlink="http://www.w3.org/1999/xlink" content-type="dwc:verbatimCoordinates" xlink:type="simple">22.9632°S, 119.2276°E</named-content> (WAM S42928, WAM S60233). ~112km <!--PageBreak-->NNE of Newman: <named-content xmlns:xlink="http://www.w3.org/1999/xlink" content-type="dwc:verbatimCoordinates" xlink:type="simple">22.3621°S, 119.9691°E</named-content> (WAM S65650); <named-content xmlns:xlink="http://www.w3.org/1999/xlink" content-type="dwc:verbatimCoordinates" xlink:type="simple">22.3132°S, 119.8599°E</named-content> (WAM S 65672); <named-content xmlns:xlink="http://www.w3.org/1999/xlink" content-type="dwc:verbatimCoordinates" xlink:type="simple">22.3871°S, 119.9664°E</named-content> (WAM S 65694). ~110km N of Newman: <named-content xmlns:xlink="http://www.w3.org/1999/xlink" content-type="dwc:verbatimCoordinates" xlink:type="simple">22.2954°S, 119.8109°E</named-content> (WAM S65638); <named-content xmlns:xlink="http://www.w3.org/1999/xlink" content-type="dwc:verbatimCoordinates" xlink:type="simple">22.3132°S, 119.8599°E</named-content> (WAM S65672); <named-content xmlns:xlink="http://www.w3.org/1999/xlink" content-type="dwc:verbatimCoordinates" xlink:type="simple">22.2972°S, 119.8633°E</named-content> (WAM S65683). ~70km S of Newman: <named-content xmlns:xlink="http://www.w3.org/1999/xlink" content-type="dwc:verbatimCoordinates" xlink:type="simple">23.7270°S, 119.7242°E</named-content> (WAM S58073). North Star: <named-content xmlns:xlink="http://www.w3.org/1999/xlink" content-type="dwc:verbatimCoordinates" xlink:type="simple">21.2523°S, 118.8334°E</named-content> (WAM S65699); <named-content xmlns:xlink="http://www.w3.org/1999/xlink" content-type="dwc:verbatimCoordinates" xlink:type="simple">21.1971°S, 118.8286°E</named-content> (WAM S65706, WAM S65710); <named-content xmlns:xlink="http://www.w3.org/1999/xlink" content-type="dwc:verbatimCoordinates" xlink:type="simple">21.2681°S, 118.9682°E</named-content> (WAM S65713); <named-content xmlns:xlink="http://www.w3.org/1999/xlink" content-type="dwc:verbatimCoordinates" xlink:type="simple">21.2104°S, 118.8769°E</named-content> (WAM S65718); <named-content xmlns:xlink="http://www.w3.org/1999/xlink" content-type="dwc:verbatimCoordinates" xlink:type="simple">21.2104°S, 118.8769°E</named-content> (WAM S65719); <named-content xmlns:xlink="http://www.w3.org/1999/xlink" content-type="dwc:verbatimCoordinates" xlink:type="simple">21.2319°S, 118.8263°E</named-content> (WAM S65728). Nullagine area: <named-content xmlns:xlink="http://www.w3.org/1999/xlink" content-type="dwc:verbatimCoordinates" xlink:type="simple">21.8221°S, 120.3409°E</named-content> (WAM S61802). Orebody 35°E (ca. 8km W of Newman): <named-content xmlns:xlink="http://www.w3.org/1999/xlink" content-type="dwc:verbatimCoordinates" xlink:type="simple">23.4108°S, 119.5715°E</named-content> (WAM S64733); <named-content xmlns:xlink="http://www.w3.org/1999/xlink" content-type="dwc:verbatimCoordinates" xlink:type="simple">23.3837°S, 119.6478°E</named-content> (WAM S64748); <named-content xmlns:xlink="http://www.w3.org/1999/xlink" content-type="dwc:verbatimCoordinates" xlink:type="simple">23.3712°S, 119.6127°E</named-content> (WAM S64749); <named-content xmlns:xlink="http://www.w3.org/1999/xlink" content-type="dwc:verbatimCoordinates" xlink:type="simple">23.3819°S, 119.6133°E</named-content> (WAM S64751); <named-content xmlns:xlink="http://www.w3.org/1999/xlink" content-type="dwc:verbatimCoordinates" xlink:type="simple">23.3970°S, 119.6138°E</named-content> (WAM S64752). West of Pannawonica: <named-content xmlns:xlink="http://www.w3.org/1999/xlink" content-type="dwc:verbatimCoordinates" xlink:type="simple">21.7000°S, 116.1667°E</named-content> (WAM S42805); <named-content xmlns:xlink="http://www.w3.org/1999/xlink" content-type="dwc:verbatimCoordinates" xlink:type="simple">21.8063°S, 116.0774°E</named-content> (WAM S60268); <named-content xmlns:xlink="http://www.w3.org/1999/xlink" content-type="dwc:verbatimCoordinates" xlink:type="simple">21.7202°S, 116.0705°E</named-content> (WAM S60414, WAM S61034); <named-content xmlns:xlink="http://www.w3.org/1999/xlink" content-type="dwc:verbatimCoordinates" xlink:type="simple">21.6298°S, 116.0206°E</named-content> (WAM S60415). Point Quobba, near lighthouse: <named-content xmlns:xlink="http://www.w3.org/1999/xlink" content-type="dwc:verbatimCoordinates" xlink:type="simple">24.4797°S, 113.4178°E</named-content> (FMNH 201611); Phils` Creek area: <named-content xmlns:xlink="http://www.w3.org/1999/xlink" content-type="dwc:verbatimCoordinates" xlink:type="simple">22.7320°S, 119.1836°E</named-content> (WAM S 42878, WAM S 59372); <named-content xmlns:xlink="http://www.w3.org/1999/xlink" content-type="dwc:verbatimCoordinates" xlink:type="simple">22.7316°S, 119.1931°E</named-content> (WAM S 59371, WAM S59375, WAM S59383); <named-content xmlns:xlink="http://www.w3.org/1999/xlink" content-type="dwc:verbatimCoordinates" xlink:type="simple">22.7351°S, 119.1856°E</named-content> (WAM S59373); <named-content xmlns:xlink="http://www.w3.org/1999/xlink" content-type="dwc:verbatimCoordinates" xlink:type="simple">22.7384°S, 119.1916°E</named-content> (WAM S59377); <named-content xmlns:xlink="http://www.w3.org/1999/xlink" content-type="dwc:verbatimCoordinates" xlink:type="simple">22.7412°S, 119.1959°E</named-content> (WAM S59378); <named-content xmlns:xlink="http://www.w3.org/1999/xlink" content-type="dwc:verbatimCoordinates" xlink:type="simple">22.7448°S, 119.1927°E</named-content> (WAM S59379); <named-content xmlns:xlink="http://www.w3.org/1999/xlink" content-type="dwc:verbatimCoordinates" xlink:type="simple">22.7412°S, 119.1959°E</named-content> (WAM S59380); <named-content xmlns:xlink="http://www.w3.org/1999/xlink" content-type="dwc:verbatimCoordinates" xlink:type="simple">22.7366°S, 119.1811°E</named-content> (WAM S59381); <named-content xmlns:xlink="http://www.w3.org/1999/xlink" content-type="dwc:verbatimCoordinates" xlink:type="simple">22.7316°S, 119.1798°E</named-content> (WAM S59382). ~40km S of Port Hedland: <named-content xmlns:xlink="http://www.w3.org/1999/xlink" content-type="dwc:verbatimCoordinates" xlink:type="simple">20.6095°S, 118.6661°E</named-content> (WAM S81404). NNE of Rocklea Homestead: <named-content xmlns:xlink="http://www.w3.org/1999/xlink" content-type="dwc:verbatimCoordinates" xlink:type="simple">22.8101°S, 117.4734°E</named-content> (WAM S80990). Roy Hill Station: <named-content xmlns:xlink="http://www.w3.org/1999/xlink" content-type="dwc:verbatimCoordinates" xlink:type="simple">22.6642°S, 119.9458°E</named-content> (WAM S34588); <named-content xmlns:xlink="http://www.w3.org/1999/xlink" content-type="dwc:verbatimCoordinates" xlink:type="simple">22.4943°S, 119.9217°E</named-content> (WAM S42828, WAM SS60376); <named-content xmlns:xlink="http://www.w3.org/1999/xlink" content-type="dwc:verbatimCoordinates" xlink:type="simple">22.4396°S, 119.9453°E</named-content> (WAM S42837); <named-content xmlns:xlink="http://www.w3.org/1999/xlink" content-type="dwc:verbatimCoordinates" xlink:type="simple">22.4898°S, 119.8951°E</named-content> (WAM S42875, WAM S60234); <named-content xmlns:xlink="http://www.w3.org/1999/xlink" content-type="dwc:verbatimCoordinates" xlink:type="simple">22.5383°S, 119.9424°E</named-content> (WAM S42927); <named-content xmlns:xlink="http://www.w3.org/1999/xlink" content-type="dwc:verbatimCoordinates" xlink:type="simple">22.7058°S, 119.7082°E</named-content> (WAM S60393); <named-content xmlns:xlink="http://www.w3.org/1999/xlink" content-type="dwc:verbatimCoordinates" xlink:type="simple">22.6347°S, 119.9698°E</named-content> (WAM S60394); <named-content xmlns:xlink="http://www.w3.org/1999/xlink" content-type="dwc:verbatimCoordinates" xlink:type="simple">22.8174°S, 119.9473°E</named-content> (WAM S60395, WAM S60399); <named-content xmlns:xlink="http://www.w3.org/1999/xlink" content-type="dwc:verbatimCoordinates" xlink:type="simple">22.5771°S, 120.0247°E</named-content> (WAM S60421, WAM S60866); <named-content xmlns:xlink="http://www.w3.org/1999/xlink" content-type="dwc:verbatimCoordinates" xlink:type="simple">22.4793°S, 119.9421°E</named-content> (WAM S60427); <named-content xmlns:xlink="http://www.w3.org/1999/xlink" content-type="dwc:verbatimCoordinates" xlink:type="simple">22.5039°S, 120.0210°E</named-content> (WAM S60864); <named-content xmlns:xlink="http://www.w3.org/1999/xlink" content-type="dwc:verbatimCoordinates" xlink:type="simple">22.5566°S, 119.9700°E</named-content> (WAM S60865); <named-content xmlns:xlink="http://www.w3.org/1999/xlink" content-type="dwc:verbatimCoordinates" xlink:type="simple">22.7489°S, 119.9221°E</named-content> (WAM S61067); <named-content xmlns:xlink="http://www.w3.org/1999/xlink" content-type="dwc:verbatimCoordinates" xlink:type="simple">22.7195°S, 119.9395°E</named-content> (WAM S61068, WAM S61071); <named-content xmlns:xlink="http://www.w3.org/1999/xlink" content-type="dwc:verbatimCoordinates" xlink:type="simple">22.6365°S, 119.9639°E</named-content> (WAM S61070); <named-content xmlns:xlink="http://www.w3.org/1999/xlink" content-type="dwc:verbatimCoordinates" xlink:type="simple">22.6431°S, 119.9642°E</named-content> (WAM S61074, WAM S61076); <named-content xmlns:xlink="http://www.w3.org/1999/xlink" content-type="dwc:verbatimCoordinates" xlink:type="simple">22.5050°S, 119.9042°E</named-content> (WAM S64448); <named-content xmlns:xlink="http://www.w3.org/1999/xlink" content-type="dwc:verbatimCoordinates" xlink:type="simple">22.5843°S, 120.0172°E</named-content> (WAM S64453).Running Waters (east of Nullagine): <named-content xmlns:xlink="http://www.w3.org/1999/xlink" content-type="dwc:verbatimCoordinates" xlink:type="simple">21.6819°S, 121.1254°E</named-content> (WAM S58050); <named-content xmlns:xlink="http://www.w3.org/1999/xlink" content-type="dwc:verbatimCoordinates" xlink:type="simple">21.6815°S, 121.1270°E</named-content> (WAM S58059). W end of Telfer Road: <named-content xmlns:xlink="http://www.w3.org/1999/xlink" content-type="dwc:verbatimCoordinates" xlink:type="simple">21.3290°S, 121.1390°E</named-content> (WAM S58044). NW of Tom Price: <named-content xmlns:xlink="http://www.w3.org/1999/xlink" content-type="dwc:verbatimCoordinates" xlink:type="simple">22.3734°S, 117.4631°E</named-content> (WAM S34566); <named-content xmlns:xlink="http://www.w3.org/1999/xlink" content-type="dwc:verbatimCoordinates" xlink:type="simple">22.1350°S, 117.4728°E</named-content> (WAM S65775); <named-content xmlns:xlink="http://www.w3.org/1999/xlink" content-type="dwc:verbatimCoordinates" xlink:type="simple">22.1519°S, 117.5428°E</named-content> (WAM S65781); <named-content xmlns:xlink="http://www.w3.org/1999/xlink" content-type="dwc:verbatimCoordinates" xlink:type="simple">22.2997°S, 117.6378°E</named-content> (WAM S65787); <named-content xmlns:xlink="http://www.w3.org/1999/xlink" content-type="dwc:verbatimCoordinates" xlink:type="simple">22.3855°S, 117.4667°E</named-content> (WAM S65788). Weeli Wolli Creek: <named-content xmlns:xlink="http://www.w3.org/1999/xlink" content-type="dwc:verbatimCoordinates" xlink:type="simple">22.6166°S, 119.4000°E</named-content> (WAM S60231). Near Wodgina Mine: <named-content xmlns:xlink="http://www.w3.org/1999/xlink" content-type="dwc:verbatimCoordinates" xlink:type="simple">21.1831°S, 118.6569°E</named-content> (WAM S34567, WAM S65843, WAM S65869); <named-content xmlns:xlink="http://www.w3.org/1999/xlink" content-type="dwc:verbatimCoordinates" xlink:type="simple">21.2871°S, 118.8671°E</named-content> (WAM S64618); <named-content xmlns:xlink="http://www.w3.org/1999/xlink" content-type="dwc:verbatimCoordinates" xlink:type="simple">21.1789°S, 118.6463°E</named-content> (WAM S65841, WAM S65855); <named-content xmlns:xlink="http://www.w3.org/1999/xlink" content-type="dwc:verbatimCoordinates" xlink:type="simple">21.1737°S, 118.6503°E</named-content> (WAM S65844); <named-content xmlns:xlink="http://www.w3.org/1999/xlink" content-type="dwc:verbatimCoordinates" xlink:type="simple">21.2383°S, 118.6519°E</named-content> (WAM S65903). Wonmunna: <named-content xmlns:xlink="http://www.w3.org/1999/xlink" content-type="dwc:verbatimCoordinates" xlink:type="simple">23.1436°S, 119.0064°E</named-content> (WAM S65977, WAM S81002, WAM S81026); <named-content xmlns:xlink="http://www.w3.org/1999/xlink" content-type="dwc:verbatimCoordinates" xlink:type="simple">23.1355°S, 119.0384°E</named-content> <!--PageBreak-->(WAM S65983); <named-content xmlns:xlink="http://www.w3.org/1999/xlink" content-type="dwc:verbatimCoordinates" xlink:type="simple">23.1596°S, 118.9703°E</named-content> (WAM S65979); <named-content xmlns:xlink="http://www.w3.org/1999/xlink" content-type="dwc:verbatimCoordinates" xlink:type="simple">23.1632°S, 118.9770°E</named-content> (WAM S65985); <named-content xmlns:xlink="http://www.w3.org/1999/xlink" content-type="dwc:verbatimCoordinates" xlink:type="simple">23.1615°S, 119.0020°E</named-content> (WAM S 65990); <named-content xmlns:xlink="http://www.w3.org/1999/xlink" content-type="dwc:verbatimCoordinates" xlink:type="simple">23.1201°S, 119.0484°E</named-content> (WAM S65993); <named-content xmlns:xlink="http://www.w3.org/1999/xlink" content-type="dwc:verbatimCoordinates" xlink:type="simple">23.1287°S, 119.0904°E</named-content> (WAM S 65996); <named-content xmlns:xlink="http://www.w3.org/1999/xlink" content-type="dwc:verbatimCoordinates" xlink:type="simple">23.1283°S, 119.0736°E</named-content> (WAM S65998); <named-content xmlns:xlink="http://www.w3.org/1999/xlink" content-type="dwc:verbatimCoordinates" xlink:type="simple">23.1268°S, 119.0673°E</named-content> (WAM S81032); <named-content xmlns:xlink="http://www.w3.org/1999/xlink" content-type="dwc:verbatimCoordinates" xlink:type="simple">23.1309°S, 119.0689°E</named-content> (WAM S81036, WAM S81167); <named-content xmlns:xlink="http://www.w3.org/1999/xlink" content-type="dwc:verbatimCoordinates" xlink:type="simple">23.1428°S, 119.0099°E</named-content> (WAM S81053); <named-content xmlns:xlink="http://www.w3.org/1999/xlink" content-type="dwc:verbatimCoordinates" xlink:type="simple">23.1355°S, 119.0384°E</named-content> (WAM S81081); <named-content xmlns:xlink="http://www.w3.org/1999/xlink" content-type="dwc:verbatimCoordinates" xlink:type="simple">23.1169°S, 119.0396°E</named-content> (WAM S81099); <named-content xmlns:xlink="http://www.w3.org/1999/xlink" content-type="dwc:verbatimCoordinates" xlink:type="simple">23.1255°S, 119.0797°E</named-content> (WAM S81094); <named-content xmlns:xlink="http://www.w3.org/1999/xlink" content-type="dwc:verbatimCoordinates" xlink:type="simple">23.1216°S, 119.0498°E</named-content> (WAM S81096, WAM S81171); <named-content xmlns:xlink="http://www.w3.org/1999/xlink" content-type="dwc:verbatimCoordinates" xlink:type="simple">23.1393°S, 119.0182°E</named-content> (WAM S81104); <named-content xmlns:xlink="http://www.w3.org/1999/xlink" content-type="dwc:verbatimCoordinates" xlink:type="simple">23.1210°S, 119.0632°E</named-content> (WAM S81109); <named-content xmlns:xlink="http://www.w3.org/1999/xlink" content-type="dwc:verbatimCoordinates" xlink:type="simple">23.1356°S, 119.0463°E</named-content> (WAM S 81110, WAM S81127); <named-content xmlns:xlink="http://www.w3.org/1999/xlink" content-type="dwc:verbatimCoordinates" xlink:type="simple">23.1185°S, 119.0649°E</named-content> (WAM S81114); <named-content xmlns:xlink="http://www.w3.org/1999/xlink" content-type="dwc:verbatimCoordinates" xlink:type="simple">23.1255°S, 119.0797°E</named-content> (WAM S81116); <named-content xmlns:xlink="http://www.w3.org/1999/xlink" content-type="dwc:verbatimCoordinates" xlink:type="simple">23.1201°S, 119.0484°E</named-content> (WAM S81119); <named-content xmlns:xlink="http://www.w3.org/1999/xlink" content-type="dwc:verbatimCoordinates" xlink:type="simple">23.1331°S, 119.0154°E</named-content> (WAM S81170); <named-content xmlns:xlink="http://www.w3.org/1999/xlink" content-type="dwc:verbatimCoordinates" xlink:type="simple">23.1216°S, 119.0498°E</named-content> (WAM S81178); <named-content xmlns:xlink="http://www.w3.org/1999/xlink" content-type="dwc:verbatimCoordinates" xlink:type="simple">23.1220°S, 119.0611°E</named-content> (WAM S81180). Yandi Mine: <named-content xmlns:xlink="http://www.w3.org/1999/xlink" content-type="dwc:verbatimCoordinates" xlink:type="simple">22.8200°S, 119.2500°E</named-content> (WAM S61774).
                    </p></tp:treatment-sec><tp:treatment-sec sec-type="Distribution"><title>Distribution.</title><p>This species has previously been recorded from central Australia (the southern part of Northern Territory), with a few records from the mid-west coast and northern Western Australia; northern Northern Territory; northern and north-eastern parts of Queensland and South Australia (<xref ref-type="bibr" rid="B19">Pokryszko 1996</xref>). In addition, it is now recorded from throughout most of the Pilbara region (<xref ref-type="fig" rid="F5">Figure 5</xref>).
                    </p></tp:treatment-sec><tp:treatment-sec sec-type="Comparative morphology"><title>Comparative morphology.</title><p>Cylindrical and elongate-ovate forms of <italic><tp:taxon-name>Gastrocopta mussoni</tp:taxon-name></italic> can be mistaken for <italic><tp:taxon-name>Gastrocopta larapinta</tp:taxon-name></italic> specimens (with a small or absent interpalatal tooth) but (1) are slightly to moderately slender (2) have a higher, usually longer parietoangular tooth (3) have a larger, more strongly slanted and acutely angled columellar tooth, with its posterior edge often forming a prominent wide ridge along the columellar wall (4) quite frequently have an upper palatal tooth that is slightly (occasionally moderately) convergent with the lower palatal (see also earlier section on <italic><tp:taxon-name>Gastrocopta larapinta</tp:taxon-name></italic>) . <italic><tp:taxon-name>Gastrocopta mussoni</tp:taxon-name></italic> very occasionally possesses a small interpalatal tooth, usually located close to the upper palatal.
                    </p><p>The typical ovate form of <italic><tp:taxon-name>Gastrocopta mussoni</tp:taxon-name></italic> can be confused with <italic><tp:taxon-name>Gastrocopta hedleyi</tp:taxon-name></italic> (particularly those with reduced apertural barriers) but (1) are larger (obese) when sympatric (2) have a less sigmoid lower palatal tooth and (3) have a smaller, less convergent upper palatal tooth (see also earlier section on <italic><tp:taxon-name>Gastrocopta hedleyi</tp:taxon-name></italic>).
                    </p></tp:treatment-sec><tp:treatment-sec sec-type="Remarks"><title>Remarks.</title><p>There appears to be two size forms in <italic><tp:taxon-name>Gastrocopta mussoni</tp:taxon-name></italic>, the larger ovate form and smaller, slender cylindrical form, and in agreement with <xref ref-type="bibr" rid="B19">Pokryszko (1996)</xref> both are confirmed as ecological phenotypes from the CO1 and 16S sequences. Based on specimens identified by <xref ref-type="bibr" rid="B19">Pokryszko (1996)</xref> and during this study, there is enormous variation in shell shape, shell size and apertural barrier structure between and including these two forms.
                    </p><p>The ovate form of <italic><tp:taxon-name>Gastrocopta mussoni</tp:taxon-name></italic> appears to be most common in the Pilbara. Prior to Pokryszko’s <xref ref-type="bibr" rid="B19">1996</xref> publication, <italic><tp:taxon-name>Gastrocopta pilbarana</tp:taxon-name></italic> Solem, 1986 was described from the Shark Bay area with an isolated record from the Chichester Range (north of Roy Hill). This species was synonymised with <italic><tp:taxon-name>Gastrocopta margaretae</tp:taxon-name></italic> (Cox, 1868) by <xref ref-type="bibr" rid="B19">Pokryszko (1996)</xref> although the Chichester Range paratype was not included in that study. This Chichester Range record is actually the ovate form of <italic><tp:taxon-name>Gastrocopta mussoni</tp:taxon-name></italic>.
                    </p><p><!--PageBreak-->Some of those specimens tentatively identified as the elongate-ovate form of <italic><tp:taxon-name>Gastrocoptamussoni</tp:taxon-name></italic> during this study (Wonmunna; Cy Creek; Cloud Break, Barrow Island) are (1) much larger (obese) than the usual elongate-ovate form (2) have the parietoanangular tooth lower (45<sup>o</sup>) (3) usually have a supraparietal tooth and (4) quite frequently possess a small interpalatal tooth. These specimens may prove to be the somewhat variable <italic><tp:taxon-name>Gastrocoptalarapinta</tp:taxon-name></italic> with a small or no interpalatal tooth, but in the absence of a larger series of specimens and more detailed molecular data, we have left them as <italic><tp:taxon-name>Gastrocopta mussoni</tp:taxon-name></italic>.
                    </p><p>The nature of many cylindrical <italic><tp:taxon-name>Gastrocopta mussoni</tp:taxon-name></italic> identified by Poykrosko (1996) and during this study requires more work. It is probable we have lumped the slender form of <italic><tp:taxon-name>Gastrocopta larapinta</tp:taxon-name></italic> from Kalgan Pool <italic>(</italic>no interpalatal tooth) withcylindrical <italic><tp:taxon-name>Gastrocopta mussoni</tp:taxon-name></italic>.
                    </p><fig id="F5" position="float" orientation="portrait"><label>Figure 5.</label><caption><p>Distributional records of <italic><tp:taxon-name>Gastrocopta mussoni</tp:taxon-name></italic> Pilsbry, 1917 (▼) in the Pilbara region. Shaded: Protected area.</p></caption><graphic xmlns:xlink="http://www.w3.org/1999/xlink" xlink:href="ZooKeys-261-015-g005.jpg" position="float" orientation="portrait" xlink:type="simple"/></fig></tp:treatment-sec><tp:treatment-sec><!--Section generated to contain objects referenced in tp:taxon-treatment.--><fig id="F2" position="float" orientation="portrait"><label>Figure 2.</label><caption><p><italic><tp:taxon-name>Gastrocopta</tp:taxon-name></italic> species: <bold>A</bold> <italic><tp:taxon-name>Gastrocopta</tp:taxon-name></italic> sp. CW1 (WAM S60408, Exmouth) <bold>B</bold> <italic><tp:taxon-name>Gastrocopta hedleyi</tp:taxon-name></italic> Pilsbry, 1917 (WAM S61117, Burrup Peninsula) <bold>C–E</bold> <italic><tp:taxon-name>Gastrocopta larapinta</tp:taxon-name></italic> (Tate, 1896) <bold>C</bold> WAM S58005, Kalgan Pool <bold>D–E</bold> WAM S60368, Roy Hill Station <bold>F</bold> <italic><tp:taxon-name>Gastrocopta margaretae</tp:taxon-name></italic> (Cox, 1868) (WAM S42834, Bateman Sanctuary); G <italic><tp:taxon-name>Gastrocopta servilis</tp:taxon-name></italic> (Gould, 1843) (WAM S60237, Karratha) <bold>H–J</bold> <italic><tp:taxon-name>Gastrocopta mussoni</tp:taxon-name></italic> Pilsbry, 1917 <bold>H</bold> Ovate Form (WAM S42865, Roy Hill Station) <bold>I</bold> Cylindrical Form (WAM S59375, Phils` Creek) <bold>J</bold> Cylindrical Form (WAM S61070), Roy Hill Station) . (Scale Bar = 1mm).</p></caption><graphic xmlns:xlink="http://www.w3.org/1999/xlink" xlink:href="ZooKeys-261-015-g002.jpg" position="float" orientation="portrait" xlink:type="simple"/></fig></tp:treatment-sec><ref-list><ref id="B18"><mixed-citation xmlns:xlink="http://www.w3.org/1999/xlink" xlink:type="simple"><person-group><name name-style="western"><surname>Pilsbry</surname><given-names>HA</given-names></name></person-group> (<year>1917</year>)<article-title> Manual of Conchology.</article-title><source>Conchology Department, Philadelphia, Academy of Natural Sciences </source><volume>2</volume>: <fpage>1</fpage>-<lpage>24</lpage>.</mixed-citation></ref><ref id="B23"><mixed-citation xmlns:xlink="http://www.w3.org/1999/xlink" xlink:type="simple"><person-group><name name-style="western"><surname>Solem</surname><given-names>A</given-names></name></person-group> (<year>1989</year>)<article-title> Non-camaenid land snails of the Kimberley and Northern Territory, Australia. 1. Systematics, affinities and ranges.</article-title><source>Invertebrate Taxonomy </source><volume>2</volume> (<issue>4</issue>): <fpage>455</fpage>-<lpage>604</lpage>. doi: <ext-link ext-link-type="uri" xlink:href="http://dx.doi.org/10.1071/IT9880455" xlink:type="simple">10.1071/IT9880455</ext-link></mixed-citation></ref><ref id="B24"><mixed-citation xmlns:xlink="http://www.w3.org/1999/xlink" xlink:type="simple"><person-group><name name-style="western"><surname>Solem</surname><given-names>A</given-names></name></person-group> (<year>1991</year>)<article-title> Distribution and diversity patterns of Australian pupilloid land snails (Mollusca: Pulmonata: Pupillidae, s.l.).</article-title><source>Veliger </source><volume>34</volume> (<issue>3</issue>): <fpage>233</fpage>-<lpage>252</lpage>.</mixed-citation></ref><ref id="B19"><mixed-citation xmlns:xlink="http://www.w3.org/1999/xlink" xlink:type="simple"><person-group><name name-style="western"><surname>Pokryszko</surname><given-names>BM</given-names></name></person-group> (<year>1996</year>)<article-title> The Gastrocoptinae of Australia (Gastropoda: Pulmonata: Pupilloidea): systematics, distribution and origin.</article-title><source>Invertebrate Taxonomy </source><volume>10</volume>: <fpage>1085</fpage>-<lpage>1150</lpage>. doi: <ext-link ext-link-type="uri" xlink:href="http://dx.doi.org/10.1071/IT9961085" xlink:type="simple">10.1071/IT9961085</ext-link></mixed-citation></ref><ref id="B26"><mixed-citation xmlns:xlink="http://www.w3.org/1999/xlink" xlink:type="simple"><person-group><name name-style="western"><surname>Stanisic</surname><given-names>J</given-names></name><name name-style="western"><surname>Shea</surname><given-names>M</given-names></name><name name-style="western"><surname>Potter</surname><given-names>D</given-names></name><name name-style="western"><surname>Griffiths</surname><given-names>O</given-names></name></person-group> (<year>2010</year>)<source> Australian land snails. Volume 1. A field guide to eastern Australian species.</source><publisher-name>Bioculture Press</publisher-name>, <publisher-loc>Mauritius</publisher-loc>.</mixed-citation></ref><ref id="B9"><mixed-citation xmlns:xlink="http://www.w3.org/1999/xlink" xlink:type="simple"><person-group><name name-style="western"><surname>Iredale</surname><given-names>T</given-names></name></person-group> (<year>1937a</year>)<article-title> A basic list of the land Mollusca of Australia.</article-title><source>The Australian Zoologist</source><volume>8</volume>: <fpage>287</fpage>–<lpage>333</lpage>.</mixed-citation></ref><ref id="B22"><mixed-citation xmlns:xlink="http://www.w3.org/1999/xlink" xlink:type="simple"><person-group><name name-style="western"><surname>Solem</surname><given-names>A</given-names></name></person-group> (<year>1986</year>)<article-title> Pupilloid land snails from the south and mid-west coasts of Australia.</article-title><source>Journal of the Malacological Society of Australia </source><volume>7</volume>: <fpage>95</fpage>-<lpage>124</lpage>.</mixed-citation></ref><ref id="B20"><mixed-citation xmlns:xlink="http://www.w3.org/1999/xlink" xlink:type="simple"><person-group><name name-style="western"><surname>Slack-Smith</surname><given-names>SM</given-names></name></person-group> (<year>1993</year>)<article-title> The non-marine molluscs of the Cape Range peninsula, Western Australia.</article-title> In: <person-group><name name-style="western"><surname>Humphreys</surname><given-names>WF</given-names></name></person-group> (<role>Ed.</role>). <issue-title>The Biogeography of Cape Range, Western Australia.</issue-title><source>Records of the Western Australian Museum, volume 45</source>: <fpage>87</fpage>-<lpage>108</lpage>.</mixed-citation></ref></ref-list></tp:taxon-treatment>
