# Supplementary material for: Gastrocopta (Mollusca, Gastropoda, Pupillidae) in the Pilbara region of Western Australia
Source: Zookeys. 2013 Jan 24;(261):15–39. doi: 10.3897/zookeys.261.4269 (PMC3591767; doi:10.3897/zookeys.261.4269)
Supplement: XML Treatment for Gastrocopta sp. CW1 [file zookeys.261.4269-treatment5.xml]

<!DOCTYPE tp:taxon-treatment
  PUBLIC "-//TaxonX//DTD Taxonomic Treatment Publishing DTD v0 20100105//EN" "tax-treatment-NSO.dtd">
<tp:taxon-treatment xmlns:tp="http://www.plazi.org/taxpub"><tp:treatment-meta><mixed-citation publication-type="journal"><person-group><name><surname>Whisson</surname><given-names>Corey S.</given-names></name><name><surname>Köhler</surname><given-names>Frank</given-names></name></person-group><article-title>
                    <italic>Gastrocopta</italic> (Mollusca, Gastropoda, Pupillidae) in the Pilbara region of Western Australia
                </article-title><source>Zookeys</source><day>24</day><month>1</month><year>2013</year><volume>2013</volume><issue>261</issue><fpage>15</fpage><lpage>39</lpage><pub-id pub-id-type="doi">10.3897/zookeys.261.4269</pub-id></mixed-citation></tp:treatment-meta><tp:nomenclature><label>5.</label><tp:taxon-name>
                        <tp:taxon-name-part taxon-name-part-type="genus">Gastrocopta</tp:taxon-name-part>
                        <tp:taxon-name-part taxon-name-part-type="species">sp. CW1</tp:taxon-name-part>
                    </tp:taxon-name><xref ref-type="fig" rid="F2">Fig. 2A</xref><tp:nomenclature-citation-list><tp:nomenclature-citation><tp:taxon-name>Gastrocopta pilbarana</tp:taxon-name><comment><xref ref-type="bibr" rid="B20">Slack-Smith 1993</xref>: 91.</comment></tp:nomenclature-citation></tp:nomenclature-citation-list></tp:nomenclature><tp:treatment-sec sec-type="Material studied"><title>Material studied.</title><p>Western Australia: Barrow Island: <named-content xmlns:xlink="http://www.w3.org/1999/xlink" content-type="dwc:verbatimCoordinates" xlink:type="simple">20.7069°S, 115.4194°E</named-content> (WAM S59641). Cape Range No. 2 Deep Well: <named-content xmlns:xlink="http://www.w3.org/1999/xlink" content-type="dwc:verbatimCoordinates" xlink:type="simple">21.9500°S, 114.0333°E</named-content> (WAM S14132). Cape Range (cave): <named-content xmlns:xlink="http://www.w3.org/1999/xlink" content-type="dwc:verbatimCoordinates" xlink:type="simple">22.1166°S, 113.9833°E</named-content> (WAM S34394); <named-content xmlns:xlink="http://www.w3.org/1999/xlink" content-type="dwc:verbatimCoordinates" xlink:type="simple">22.1500°S, 114.0000°E</named-content> (WAM S34395, WAM S60409, WAM S60831); <named-content xmlns:xlink="http://www.w3.org/1999/xlink" content-type="dwc:verbatimCoordinates" xlink:type="simple">22.0833°S, 113.9833°E</named-content> (WAM <!--PageBreak-->S34396); <named-content xmlns:xlink="http://www.w3.org/1999/xlink" content-type="dwc:verbatimCoordinates" xlink:type="simple">22.1833°S, 113.9833°E</named-content> (WAM S80955). Exmouth rubbish tip: <named-content xmlns:xlink="http://www.w3.org/1999/xlink" content-type="dwc:verbatimCoordinates" xlink:type="simple">21.9166°S, 114.1167°E</named-content> (WAM S60408)
                    </p></tp:treatment-sec><tp:treatment-sec sec-type="Distribution"><title>Distribution.</title><p>This species is recorded from the Cape Range and from an isolated site on Barrow Island (<xref ref-type="fig" rid="F3">Figure 3</xref>).
                    </p></tp:treatment-sec><tp:treatment-sec sec-type="Comparative morphology"><title>Comparative morphology.</title><p>Shells of <italic><tp:taxon-name>Gastrocopta</tp:taxon-name></italic> sp. CW1 are easily recognized by their (1) small size (2) very solid, non-lamellate columellar tooth that projects horizontally from the columellar wall (shelf-like), slightly drooping at anterior end (3) long sigmoid lower palatal tooth (4) large, transverse upper palatal tooth (5) presence of a suprapalatal tooth.
                    </p></tp:treatment-sec><tp:treatment-sec sec-type="Remarks"><title>Remarks.</title><p><xref ref-type="bibr" rid="B23">Solem (1989)</xref> identified specimens from the Kimberley and Northern Territory as <italic><tp:taxon-name>Gastrocopta recondita</tp:taxon-name></italic> (Tapparone-Canefri, 1883) but in a later review, <xref ref-type="bibr" rid="B19">Pokryszko (1996)</xref> regarded that species as extralimital to Australia, describing the Australian representatives as a new sister species, <italic><tp:taxon-name>Gastrocopta stupefasciens</tp:taxon-name></italic>.
                    </p><p><italic><tp:taxon-name>Gastrocopta</tp:taxon-name></italic> sp. CW1. is very similar to <italic><tp:taxon-name>Gastrocopta stupefaciens</tp:taxon-name></italic> and <italic><tp:taxon-name>Gastrocopta recondita</tp:taxon-name></italic> but (1) is smaller (2) has longer apertural barriers and (3) has a thick, solid, non-lamellate columellar tooth and is here within regarded as a new species. Some of Solems` <italic><tp:taxon-name>Gastrocopta recondita</tp:taxon-name></italic> specimens from limestone outcrops near Katherine (station WA-685) and Lake Argyle (station WA-248) have a similar columellar tooth structure and their relationship to <italic><tp:taxon-name>Gastrocopta</tp:taxon-name></italic> sp. CW1 needs further work.
                    </p><p><xref ref-type="bibr" rid="B20">Slack-Smith (1993)</xref> listed cavernicolus specimens from the Cape Range as <italic><tp:taxon-name>Gastrocopta pilbarana</tp:taxon-name></italic> (which was later synonymised with <italic><tp:taxon-name>Gastrocopta margaretae</tp:taxon-name></italic>) but those specimens were in fact <italic><tp:taxon-name>Gastrocopta</tp:taxon-name></italic> sp. CW1. She suggested that although this population of snails was ameliorated with the limestone caves of the Cape Range, although it was not generally cavernicolus. The accumulation and breakdown of leaf litter within caves combined with calcareous rocks was deemed advantageous for snails. <xref ref-type="bibr" rid="B24">Solem (1991)</xref> discussed an affinity with limestone for his <italic><tp:taxon-name>Gastrocopta recondita</tp:taxon-name></italic>. The few records of <italic><tp:taxon-name>Gastrocopta</tp:taxon-name></italic> sp. CW1 from the limestone dominated Barrow Island and Cape Range show similar requirements.
                    </p></tp:treatment-sec><tp:treatment-sec><!--Section generated to contain objects referenced in tp:taxon-treatment.--><fig id="F2" position="float" orientation="portrait"><label>Figure 2.</label><caption><p><italic><tp:taxon-name>Gastrocopta</tp:taxon-name></italic> species: <bold>A</bold> <italic><tp:taxon-name>Gastrocopta</tp:taxon-name></italic> sp. CW1 (WAM S60408, Exmouth) <bold>B</bold> <italic><tp:taxon-name>Gastrocopta hedleyi</tp:taxon-name></italic> Pilsbry, 1917 (WAM S61117, Burrup Peninsula) <bold>C–E</bold> <italic><tp:taxon-name>Gastrocopta larapinta</tp:taxon-name></italic> (Tate, 1896) <bold>C</bold> WAM S58005, Kalgan Pool <bold>D–E</bold> WAM S60368, Roy Hill Station <bold>F</bold> <italic><tp:taxon-name>Gastrocopta margaretae</tp:taxon-name></italic> (Cox, 1868) (WAM S42834, Bateman Sanctuary); G <italic><tp:taxon-name>Gastrocopta servilis</tp:taxon-name></italic> (Gould, 1843) (WAM S60237, Karratha) <bold>H–J</bold> <italic><tp:taxon-name>Gastrocopta mussoni</tp:taxon-name></italic> Pilsbry, 1917 <bold>H</bold> Ovate Form (WAM S42865, Roy Hill Station) <bold>I</bold> Cylindrical Form (WAM S59375, Phils` Creek) <bold>J</bold> Cylindrical Form (WAM S61070), Roy Hill Station) . (Scale Bar = 1mm).</p></caption><graphic xmlns:xlink="http://www.w3.org/1999/xlink" xlink:href="ZooKeys-261-015-g002.jpg" position="float" orientation="portrait" xlink:type="simple"/></fig><fig id="F3" position="float" orientation="portrait"><label>Figure 3.</label><caption><p>Distributional records of <italic><tp:taxon-name>Gastrocopta hedleyi</tp:taxon-name></italic> Pilsbry, 1917 (○), <italic><tp:taxon-name>Gastrocopta margaretae</tp:taxon-name></italic> (Cox, 1868) (▲) and <italic><tp:taxon-name>Gastrocopta</tp:taxon-name></italic> sp. CW1 (♦) in the Pilbara region. Shaded: Protected area.</p></caption><graphic xmlns:xlink="http://www.w3.org/1999/xlink" xlink:href="ZooKeys-261-015-g003.jpg" position="float" orientation="portrait" xlink:type="simple"/></fig></tp:treatment-sec><ref-list><ref id="B20"><mixed-citation xmlns:xlink="http://www.w3.org/1999/xlink" xlink:type="simple"><person-group><name name-style="western"><surname>Slack-Smith</surname><given-names>SM</given-names></name></person-group> (<year>1993</year>)<article-title> The non-marine molluscs of the Cape Range peninsula, Western Australia.</article-title> In: <person-group><name name-style="western"><surname>Humphreys</surname><given-names>WF</given-names></name></person-group> (<role>Ed.</role>). <issue-title>The Biogeography of Cape Range, Western Australia.</issue-title><source>Records of the Western Australian Museum, volume 45</source>: <fpage>87</fpage>-<lpage>108</lpage>.</mixed-citation></ref><ref id="B23"><mixed-citation xmlns:xlink="http://www.w3.org/1999/xlink" xlink:type="simple"><person-group><name name-style="western"><surname>Solem</surname><given-names>A</given-names></name></person-group> (<year>1989</year>)<article-title> Non-camaenid land snails of the Kimberley and Northern Territory, Australia. 1. Systematics, affinities and ranges.</article-title><source>Invertebrate Taxonomy </source><volume>2</volume> (<issue>4</issue>): <fpage>455</fpage>-<lpage>604</lpage>. doi: <ext-link ext-link-type="uri" xlink:href="http://dx.doi.org/10.1071/IT9880455" xlink:type="simple">10.1071/IT9880455</ext-link></mixed-citation></ref><ref id="B19"><mixed-citation xmlns:xlink="http://www.w3.org/1999/xlink" xlink:type="simple"><person-group><name name-style="western"><surname>Pokryszko</surname><given-names>BM</given-names></name></person-group> (<year>1996</year>)<article-title> The Gastrocoptinae of Australia (Gastropoda: Pulmonata: Pupilloidea): systematics, distribution and origin.</article-title><source>Invertebrate Taxonomy </source><volume>10</volume>: <fpage>1085</fpage>-<lpage>1150</lpage>. doi: <ext-link ext-link-type="uri" xlink:href="http://dx.doi.org/10.1071/IT9961085" xlink:type="simple">10.1071/IT9961085</ext-link></mixed-citation></ref><ref id="B24"><mixed-citation xmlns:xlink="http://www.w3.org/1999/xlink" xlink:type="simple"><person-group><name name-style="western"><surname>Solem</surname><given-names>A</given-names></name></person-group> (<year>1991</year>)<article-title> Distribution and diversity patterns of Australian pupilloid land snails (Mollusca: Pulmonata: Pupillidae, s.l.).</article-title><source>Veliger </source><volume>34</volume> (<issue>3</issue>): <fpage>233</fpage>-<lpage>252</lpage>.</mixed-citation></ref></ref-list></tp:taxon-treatment>
