# Supplementary material for: Gastrocopta (Mollusca, Gastropoda, Pupillidae) in the Pilbara region of Western Australia
Source: Zookeys. 2013 Jan 24;(261):15–39. doi: 10.3897/zookeys.261.4269 (PMC3591767; doi:10.3897/zookeys.261.4269)
Supplement: XML Treatment for Gastrocopta servilis [file zookeys.261.4269-treatment6.xml]

<!DOCTYPE tp:taxon-treatment
  PUBLIC "-//TaxonX//DTD Taxonomic Treatment Publishing DTD v0 20100105//EN" "tax-treatment-NSO.dtd">
<tp:taxon-treatment xmlns:tp="http://www.plazi.org/taxpub"><tp:treatment-meta><mixed-citation publication-type="journal"><person-group><name><surname>Whisson</surname><given-names>Corey S.</given-names></name><name><surname>Köhler</surname><given-names>Frank</given-names></name></person-group><article-title>
                    <italic>Gastrocopta</italic> (Mollusca, Gastropoda, Pupillidae) in the Pilbara region of Western Australia
                </article-title><source>Zookeys</source><day>24</day><month>1</month><year>2013</year><volume>2013</volume><issue>261</issue><fpage>15</fpage><lpage>39</lpage><pub-id pub-id-type="doi">10.3897/zookeys.261.4269</pub-id></mixed-citation></tp:treatment-meta><tp:nomenclature><label>6.</label><tp:taxon-name>
                        <tp:taxon-name-part taxon-name-part-type="genus">Gastrocopta</tp:taxon-name-part>
                        <tp:taxon-name-part taxon-name-part-type="species">servilis</tp:taxon-name-part>
                    <object-id xmlns:xlink="http://www.w3.org/1999/xlink" xlink:type="simple">http://species-id.net/wiki/Gastrocopta_servilis</object-id>
								</tp:taxon-name><tp:taxon-authority>(Gould, 1843)</tp:taxon-authority><xref ref-type="fig" rid="F2">Fig. 2G</xref><tp:nomenclature-citation-list><tp:nomenclature-citation><tp:taxon-name>Pupa servilis</tp:taxon-name><comment><xref ref-type="bibr" rid="B5">Gould 1843</xref>: 356, pl. 6, fig. 14.</comment></tp:nomenclature-citation><tp:nomenclature-citation><tp:taxon-name>Pupa microsoma</tp:taxon-name><comment><xref ref-type="bibr" rid="B29">Tapparone-Canefri 1883</xref>: 107–8, pl. 2, figs 1–2.</comment></tp:nomenclature-citation><tp:nomenclature-citation><tp:taxon-name>Pupa lyonsiana</tp:taxon-name><comment><xref ref-type="bibr" rid="B1">Ancey 1892</xref>: <italic>Fr</italic>. 5,713.</comment></tp:nomenclature-citation><tp:nomenclature-citation><tp:taxon-name>Gastrocopta lyonsiana</tp:taxon-name><comment><xref ref-type="bibr" rid="B18">Pilsbry 1917</xref>: 141–144, pl. 24, figs 1–4; <xref ref-type="bibr" rid="B6">van Benthem Jutting</xref> 1952: 355, fig. 34.</comment></tp:nomenclature-citation><tp:nomenclature-citation><tp:taxon-name>Gastrocopta microsoma</tp:taxon-name><comment> (Tapparone-Canefri), <xref ref-type="bibr" rid="B18">Pilsbry 1917</xref>: 152, pl. 24, fig. 9; <xref ref-type="bibr" rid="B7">van Benthem Jutting 1964</xref>: 4–5</comment></tp:nomenclature-citation><tp:nomenclature-citation><tp:taxon-name>Gastrocopta servilis</tp:taxon-name><comment><xref ref-type="bibr" rid="B23">Solem 1989</xref>: 483–4, figs 38–41, <xref ref-type="bibr" rid="B24">1991</xref>: 249; <xref ref-type="bibr" rid="B8">Shea 2006</xref>: 7, fig. 4; <xref ref-type="bibr" rid="B26">Stanisic et al. 2010</xref>: 104, fig. 123.</comment></tp:nomenclature-citation></tp:nomenclature-citation-list></tp:nomenclature><tp:treatment-sec sec-type="Type locality"><title>Type locality.</title><p>near Matanzas, Cuba.</p><!--PageBreak--></tp:treatment-sec><tp:treatment-sec sec-type="Material studied"><title>Material studied.</title><p>Karratha area: <named-content xmlns:xlink="http://www.w3.org/1999/xlink" content-type="dwc:verbatimCoordinates" xlink:type="simple">20.7385°S, 116.8357°E</named-content> (WAM S9932, WAM S60237).
                    </p></tp:treatment-sec><tp:treatment-sec sec-type="Distribution"><title>Distribution.</title><p>This species has previously been recorded from just north of Broome (Quondong Point) across northern Australia to mid-eastern Queensland and offshore islands (<xref ref-type="bibr" rid="B23">Solem 1989</xref>, <xref ref-type="bibr" rid="B8">Shea 2006</xref>). In addition, it is now recorded from a single locality within the Karratha town site (<xref ref-type="fig" rid="F4">Figure 4</xref>).
                    </p></tp:treatment-sec><tp:treatment-sec sec-type="Comparative morphology"><title>Comparative morphology.</title><p>The shells of <italic><tp:taxon-name>Gastrocopta servilis</tp:taxon-name></italic> are easily distinguished from other Pilbara <italic><tp:taxon-name>Gastrocopta</tp:taxon-name></italic> by their (1) strongly rounded whorls (2) short, straight columellar tooth which is perpendicular to the mid-columellar wall (3) very long angular tooth which is fused with the parietoangular tooth (4) weak to absent basal tooth and (5) weak to absent upper palatal tooth.
                    </p></tp:treatment-sec><tp:treatment-sec sec-type="Remarks"><title>Remarks.</title><p><italic><tp:taxon-name>Gastrocopta servilis</tp:taxon-name></italic> has been a recent introduction to the residential gardens of Karratha.
                    </p></tp:treatment-sec><tp:treatment-sec><!--Section generated to contain objects referenced in tp:taxon-treatment.--><fig id="F2" position="float" orientation="portrait"><label>Figure 2.</label><caption><p><italic><tp:taxon-name>Gastrocopta</tp:taxon-name></italic> species: <bold>A</bold> <italic><tp:taxon-name>Gastrocopta</tp:taxon-name></italic> sp. CW1 (WAM S60408, Exmouth) <bold>B</bold> <italic><tp:taxon-name>Gastrocopta hedleyi</tp:taxon-name></italic> Pilsbry, 1917 (WAM S61117, Burrup Peninsula) <bold>C–E</bold> <italic><tp:taxon-name>Gastrocopta larapinta</tp:taxon-name></italic> (Tate, 1896) <bold>C</bold> WAM S58005, Kalgan Pool <bold>D–E</bold> WAM S60368, Roy Hill Station <bold>F</bold> <italic><tp:taxon-name>Gastrocopta margaretae</tp:taxon-name></italic> (Cox, 1868) (WAM S42834, Bateman Sanctuary); G <italic><tp:taxon-name>Gastrocopta servilis</tp:taxon-name></italic> (Gould, 1843) (WAM S60237, Karratha) <bold>H–J</bold> <italic><tp:taxon-name>Gastrocopta mussoni</tp:taxon-name></italic> Pilsbry, 1917 <bold>H</bold> Ovate Form (WAM S42865, Roy Hill Station) <bold>I</bold> Cylindrical Form (WAM S59375, Phils` Creek) <bold>J</bold> Cylindrical Form (WAM S61070), Roy Hill Station) . (Scale Bar = 1mm).</p></caption><graphic xmlns:xlink="http://www.w3.org/1999/xlink" xlink:href="ZooKeys-261-015-g002.jpg" position="float" orientation="portrait" xlink:type="simple"/></fig><fig id="F4" position="float" orientation="portrait"><label>Figure 4.</label><caption><p>Distributional records of <italic><tp:taxon-name>Gastrocopta larapinta</tp:taxon-name></italic> (Tate, 1896) (●) and <italic><tp:taxon-name>Gastrocopta servilis</tp:taxon-name></italic> (Gould, 1843) (Δ) in the Pilbara region. Shaded: Protected area.</p></caption><graphic xmlns:xlink="http://www.w3.org/1999/xlink" xlink:href="ZooKeys-261-015-g004.jpg" position="float" orientation="portrait" xlink:type="simple"/></fig></tp:treatment-sec><ref-list><ref id="B5"><mixed-citation xmlns:xlink="http://www.w3.org/1999/xlink" xlink:type="simple"><person-group><name name-style="western"><surname>Gould</surname><given-names>A</given-names></name></person-group> (<year>1843</year>)<article-title> Monograph of the species of Pupa found in the United States.</article-title><source>Journal of Natural History </source><volume>4</volume>: <fpage>350</fpage>-<lpage>360</lpage>.</mixed-citation></ref><ref id="B29"><mixed-citation xmlns:xlink="http://www.w3.org/1999/xlink" xlink:type="simple"><person-group><name name-style="western"><surname>Tapparone-Canefri</surname><given-names>C</given-names></name></person-group> (<year>1883</year>)<article-title> Fauna malacologica della Nova Guinea e delle Isole Adiacenti. Parte I. Molluschi Estramarini.</article-title><source>Annali del Museo Civico di Storia Naturale di Genova </source><volume>19</volume>: <fpage>1</fpage>-<lpage>313</lpage>.</mixed-citation></ref><ref id="B1"><mixed-citation xmlns:xlink="http://www.w3.org/1999/xlink" xlink:type="simple"><person-group><name name-style="western"><surname>Ancey</surname><given-names>CF</given-names></name></person-group> (<year>1892</year>)<article-title> Études sur la faune malacologique des Iles Sandwich.</article-title><source>Mémoires de la Société Zoologique de France </source><volume>5</volume>: <fpage>708</fpage>-<lpage>22</lpage>.</mixed-citation></ref><ref id="B18"><mixed-citation xmlns:xlink="http://www.w3.org/1999/xlink" xlink:type="simple"><person-group><name name-style="western"><surname>Pilsbry</surname><given-names>HA</given-names></name></person-group> (<year>1917</year>)<article-title> Manual of Conchology.</article-title><source>Conchology Department, Philadelphia, Academy of Natural Sciences </source><volume>2</volume>: <fpage>1</fpage>-<lpage>24</lpage>.</mixed-citation></ref><ref id="B6"><mixed-citation xmlns:xlink="http://www.w3.org/1999/xlink" xlink:type="simple"><person-group><name name-style="western"><surname>van Benthem</surname><given-names>Jutting WSS</given-names></name></person-group> (<year>1952</year>)<article-title> Systematic studies on the non-marine Mollusca of the Indo-Australian Archipelago. 111. Critical revision of the Javanese pulmonate land-snails of the Families Ellobiidae to Limacidae, with an appendix on Helicarionidae.</article-title><source>Treubia</source><volume>21</volume>: <fpage>291</fpage>–<lpage>435</lpage>.</mixed-citation></ref><ref id="B7"><mixed-citation xmlns:xlink="http://www.w3.org/1999/xlink" xlink:type="simple"><person-group><name name-style="western"><surname>van Benthem</surname><given-names>Jutting WSS</given-names></name></person-group> (<year>1964</year>)<article-title> Non-marine Mollusca of West New Guinea. Part 3, Pulmonata, I.</article-title><source>Nova Guinea, Zoology </source><volume>26</volume>: <fpage>1</fpage>-<lpage>74</lpage>.</mixed-citation></ref><ref id="B23"><mixed-citation xmlns:xlink="http://www.w3.org/1999/xlink" xlink:type="simple"><person-group><name name-style="western"><surname>Solem</surname><given-names>A</given-names></name></person-group> (<year>1989</year>)<article-title> Non-camaenid land snails of the Kimberley and Northern Territory, Australia. 1. Systematics, affinities and ranges.</article-title><source>Invertebrate Taxonomy </source><volume>2</volume> (<issue>4</issue>): <fpage>455</fpage>-<lpage>604</lpage>. doi: <ext-link ext-link-type="uri" xlink:href="http://dx.doi.org/10.1071/IT9880455" xlink:type="simple">10.1071/IT9880455</ext-link></mixed-citation></ref><ref id="B24"><mixed-citation xmlns:xlink="http://www.w3.org/1999/xlink" xlink:type="simple"><person-group><name name-style="western"><surname>Solem</surname><given-names>A</given-names></name></person-group> (<year>1991</year>)<article-title> Distribution and diversity patterns of Australian pupilloid land snails (Mollusca: Pulmonata: Pupillidae, s.l.).</article-title><source>Veliger </source><volume>34</volume> (<issue>3</issue>): <fpage>233</fpage>-<lpage>252</lpage>.</mixed-citation></ref><ref id="B8"><mixed-citation xmlns:xlink="http://www.w3.org/1999/xlink" xlink:type="simple"><person-group><name name-style="western"><surname>Shea</surname><given-names>M</given-names></name></person-group> (<year>2006</year>)<article-title> Exotic snails and slugs found in Australia. Malacological Society of Australiasia Newsletter.</article-title><source>Australian Shell News </source><volume>130</volume>: <fpage>1</fpage>-<lpage>8</lpage>.</mixed-citation></ref><ref id="B26"><mixed-citation xmlns:xlink="http://www.w3.org/1999/xlink" xlink:type="simple"><person-group><name name-style="western"><surname>Stanisic</surname><given-names>J</given-names></name><name name-style="western"><surname>Shea</surname><given-names>M</given-names></name><name name-style="western"><surname>Potter</surname><given-names>D</given-names></name><name name-style="western"><surname>Griffiths</surname><given-names>O</given-names></name></person-group> (<year>2010</year>)<source> Australian land snails. Volume 1. A field guide to eastern Australian species.</source><publisher-name>Bioculture Press</publisher-name>, <publisher-loc>Mauritius</publisher-loc>.</mixed-citation></ref></ref-list></tp:taxon-treatment>
